# Supplementary material for: Identification of MOS9 as an interaction partner for chalcone synthase in the nucleus
Source: PeerJ. 2018 Sep 19;6:e5598. doi: 10.7717/peerj.5598 (PMC6151112; doi:10.7717/peerj.5598)
Supplement: Supplemental Information 8 [file peerj-06-5598-s008.xlsx]

## Sheet: Sheet1
Primary ID	Retention Time	Mass	tt4-11_A_1	tt4-11_A_2	tt4-11_A_3	tt4-11_A_4	tt4-11_B_1	tt4-11_B_2	tt4-11_B_3	tt4-11_B_4	tt4-11_C_1	tt4-11_C_2	tt4-11_C_3	tt4-11_C_4	Col-0_A_1	Col-0_A_2	Col-0_A_3	Col-0_A_4	Col-0_B_1	Col-0_B_2	Col-0_B_3	Col-0_B_4	Col-0_C_1	Col-0_C_2	Col-0_C_3	Col-0_C_4	mos9-2_A_1	mos9-2_A_2	mos9-2_A_3	mos9-2_A_4	mos9-2_B_1	mos9-2_B_2	mos9-2_B_3	mos9-2_B_4	mos9-2_C_1	mos9-2_C_2	mos9-2_C_3	mos9-2_C_4	de35S::MOS9::YFP_1_A_1	de35S::MOS9::YFP_1_A_2	de35S::MOS9::YFP_1_A_3	de35S::MOS9::YFP_1_A_4	de35S::MOS9::YFP_1_B_1	de35S::MOS9::YFP_1_B_2	de35S::MOS9::YFP_1_B_3	de35S::MOS9::YFP_1_B_4	de35S::MOS9::YFP_1_C_1	de35S::MOS9::YFP_1_C_2	de35S::MOS9::YFP_1_C_3
0.80_111.0078	0.8	111.008	180.132	263.244	254.401	214.688	233.469	268.583	276.964	262.05	253.897	300.204	299.548	258.218	226.596	254.414	220.606	238.739	283.579	299.344	281.571	289.176	278.088	315.344	256.336	305.703	212.489	304.757	237.989	166.287	251.311	331.135	278.83	211.907	246.071	323.484	334.443	241.072	326.254	325.24	273.684	295.466	358.46	333.554	313.058	338.568	329.303	354.878	323.171
3.99_121.0287	3.99	121.029	208.934	257.714	237.607	247.901	239.397	271.616	246.389	237.523	243.375	273.799	243.067	255.923	334.503	329.245	313.006	325.267	329.976	356.116	331.683	337.897	337.55	337.002	321.917	378.257	419.21	468.565	476.821	420.443	456.384	505.856	548.945	429.101	449.546	506.219	565.06	461.612	419.657	357.173	348.933	425.526	441.967	395.877	334.108	414.025	401.072	425.7	351.631
5.53_121.0287	5.53	121.029	198.127	219.854	172.204	188.841	239.137	255.966	224.904	128.363	239.026	265.073	227.625	215.438	136.865	124.569	117.263	127.137	156.775	203.542	174.542	154.023	128.797	210.704	112.895	273.813	114.631	243.052	145.159	87.0665	167.589	267.845	253.037	80.0728	97.0892	126.256	249.274	105.778	256.406	254.084	203.52	239.642	271.761	270.477	174.058	263.68	235.637	265.017	174.565
0.81_128.0344	0.81	128.034	438.974	450.918	327.553	372.186	484.199	490.625	373.439	448.535	539.755	506.443	449.398	409.691	420.282	377.476	433.069	369.455	440.252	405.774	540.195	456.879	449.722	484.349	579.583	439.413	500.181	512.627	540.9	452.012	552.015	587.712	643.036	483.913	597.133	601.634	721.763	512.66	388.053	270.14	275.879	320.696	419.837	300.655	299.481	352.678	451.794	317.635	314.108
5.63_133.0134	5.63	133.013	632.391	726.426	685.996	443.095	674.951	721.815	707.219	514.768	670.71	757.687	732.928	509.05	751.293	783.875	662.497	893.212	724.067	833.542	714.269	954.748	703.33	852.699	685.721	977.368	497.555	889.541	701.601	530.159	554.692	911.355	817.008	538.885	493.83	916.23	809.127	531.269	583.235	681.953	619.251	569.125	612.18	732.405	608.197	614.584	619.162	747.373	555.981
0.75_133.0139	0.75	133.014	385.055	35.1441	356.892	347.252	352.133	179.851	381.57	341.212	418.539	124.288	391.319	336.629	350.371	324.013	295.416	334.402	352.126	354.716	298.202	340.571	343.324	362.824	276.195	353.32	334.57	332.205	365.922	336.563	345.396	396.243	426.243	358.691	344.25	383.58	401.845	385.846	415.301	346.115	303.994	324.572	397.489	400.804	297.607	327.611	389.74	422.2	327.414
3.83_145.0286	3.83	145.029	126.208	180.087	154.252	162.548	150.731	164.909	182.471	166.224	137.495	190.711	200.374	163.646	117.34	93.4165	70.5194	126.12	119.293	111.312	79.1289	135.929	133.334	113.449	78.352	139.281	112.978	105.015	105.047	102.69	133.8	115.265	129.601	104.486	119.195	102.956	133.476	102.005	112.996	112.832	80.3076	89.848	112.546	112.389	87.2091	100.05	120.06	114.452	87.8252
4.00_147.0080	4	147.008	131.905	142.833	141.998	136.165	164.695	174.117	170.536	155.871	181.497	197.726	152.912	167.191	177.699	144.717	127.41	170.359	157.253	177.786	167.626	187.377	182.726	174.38	155.881	203.968	150.556	186.761	176.51	163.907	205.084	200.949	204.088	151.655	174.432	194.434	229.544	163.508	233.581	216.56	166.924	206.929	232.864	218.451	194.164	205.916	213.704	245.755	191.928
5.53_149.0237	5.53	149.024	299.964	519.367	255.639	425.762	387.537	337.06	544.121	331.304	581.104	633.859	313.692	362.415	275.761	234.791	217.612	305.904	297.497	246.237	459.836	334.6	307.196	244.107	235.512	338.553	162.353	485.128	319.01	186.118	228.726	619.8	573.501	208.035	210.621	336.488	641.282	202.94	606.823	406.438	297.1	573.833	419.162	419.182	386.233	387.243	425.969	664.366	353.906
5.53_163.0392	5.53	163.039	93.4275	159.604	78.6172	129.631	197.93	194.236	178.974	127.457	173.946	211.189	158.196	166.948	152.806	100.111	130.976	115.53	129.104	124.806	103.356	131.666	112.966	113.816	137.759	205.365	98.2249	156.206	150.588	122.066	126.03	148.929	163.999	105.65	107.735	178.298	228.292	87.6426	193.291	149.674	124.13	177.037	191.574	217.827	177.565	214.72	175.339	232.706	132.935
5.53_164.0471	5.53	164.047	349.622	630.864	297.94	530.274	371.044	674.973	343.287	333.894	315.054	431.079	370.128	370.478	277.795	528.564	267.389	336.813	305.033	552.909	265.217	351.606	327.779	297.566	234.272	723.651	187.466	621.015	292.084	175.964	196.406	258.466	660.4	180.617	208.193	322.533	335.386	196.029	412.53	710.594	379.357	474.233	635.599	411.656	328.406	432.103	442.438	444.375	384.963
7.69_165.9783	7.69	165.978	2012.86	1412.97	1647.53	1000.07	2300.12	1588.46	1937.74	1042.06	2231.91	1660.03	1986.26	1063.26	2405.28	1741.71	2810.07	1605.99	2490.08	1924.47	3047.05	1632.42	2473.19	2023.48	2842.88	1794.23	2291.69	5274.66	3295.1	3153.89	2646.38	5754.35	3944.8	3428.58	2586.51	5614.23	3905.68	3643.5	2191.97	1857.68	1920.02	1514.91	2299.9	1825.01	1994.05	1761.48	2306.02	2010.1	1959.11
4.00_175.0028	4	175.003	129.91	168.428	176.052	161.436	177.095	189.366	185.296	160.319	171.941	207.421	192.169	167.728	206.35	158.713	147.939	180.077	199.952	180.324	170.12	206.972	212.423	200.722	162.763	219.417	159.15	190.69	178.534	164.3	198.124	225.263	246.872	159.722	198.616	236.913	241.14	185.53	238.884	222.972	180.775	199.345	256.205	248.083	210.35	213.063	262.317	276.189	221.431
3.52_176.0108	3.52	176.011	145.001	151.158	132.267	121.145	172.831	155.064	164.124	118.933	188.595	176.128	153.247	123.346	153.282	141.981	106.875	184.227	166.682	164.99	131.998	189.999	171.612	151.302	138.038	208.709	84.8559	100.957	142.218	110.611	111.154	113.804	185.153	96.7605	121.348	126.334	192.764	136.582	174.161	159.85	113.197	136.53	160.395	184.497	156.578	149.573	158.121	180.644	142.761
5.62_179.0552	5.62	179.055	334.198	0	106.3	0	352.454	130.435	116.935	64.801	334.579	148.06	117.1	62.5846	86.0596	67.9957	117.605	124.255	83.3584	65.8526	143.638	116.358	84.6128	61.1916	126.108	109.263	103.225	103.689	144.475	77.386	98.4385	110.648	163.924	89.9243	100.839	110.522	162.614	91.8146	110.251	122.146	138.482	165.395	112.557	142.94	154.463	150.881	105.479	137.726	157.109
3.18_179.0704	3.18	179.07	153.809	166.058	155.102	153.279	168.417	0	160.479	157.184	164.155	171.646	167.971	159.19	152.249	149.464	125.34	188.402	156.347	144.437	124.055	210.688	145.314	151.231	150.891	190.452	137.317	130.81	162.257	135.01	144.993	135.057	201.079	130.227	137.364	145.07	177.865	138.056	177.356	203.146	166.973	168.031	175.33	199.705	157.17	175.337	152.69	187.335	137.172
5.53_179.0705	5.53	179.071	121.673	350.205	138.043	240.091	327.068	342.831	137.457	256.558	167.871	356.477	298.499	142.596	113.6	121.653	102.348	147.7	136.789	0	116.441	151.627	134.027	299.531	90.599	332.876	83.7144	128.707	153.531	81.1	186.155	150.892	321.545	184.244	108.856	153.233	353.851	94.7415	284.196	305.362	170.093	305.202	306.023	359.826	162.738	207.86	322.341	211.65	176.314
6.34_187.0967	6.34	187.097	101.874	115.832	91.5614	132.498	106.84	117.233	94.0071	138.706	107.513	134.232	102.415	142.967	199.895	124.102	164.034	137.503	203.181	138.415	183.976	145.334	198.271	156.95	153.372	152.053	147.675	225.481	236.046	164.1	181.121	280.776	291.515	160.919	191.406	249.195	313.729	161	151.433	125.743	113.113	214.042	159.197	134.72	115.57	228.288	163.366	135.464	116.838
4.00_190.0263	4	190.026	439.949	530.447	506.694	472.358	570.461	549.699	552.404	494.845	555.591	594.386	617.584	549.828	563.505	523.888	468.893	580.63	617.14	548.515	570.544	608.351	621.007	627.119	546.411	698.839	490.007	628.559	566.528	461.903	601.667	682.574	706.938	471.574	621.159	725.866	779.04	557.827	725.737	697.246	561.21	624.26	762.221	716.218	658.623	659.344	829.294	827.337	673.891
0.80_191.0188	0.8	191.019	589.945	794.944	781.631	688.563	677.994	853.98	880.282	788.28	760.048	955.393	912.768	814.875	770.288	813.495	668.034	802.975	814.528	955.76	803.926	895.389	858.16	1020.45	851.488	956.467	685.985	920.473	742.789	581.035	810.21	1032.77	993.636	693.339	768.88	1085.31	982.175	691.037	1005.8	915.317	816.933	903.501	1117.31	1024.56	935.985	1067.56	1039.76	1090.92	983.732
3.52_191.0342	3.52	191.034	702.958	739.231	623.287	545.928	796.247	745.229	712.652	538.647	780.489	803.896	701.265	535.077	715.844	716.215	580.108	939.82	733.379	717.692	601.28	914.73	738.115	710.46	617.373	968.409	437.807	493.156	651.846	512.16	488.747	537.472	822.885	532.157	482.961	504.788	792.098	558.514	773.364	839.409	610.651	720.433	850.555	839.386	657.929	722.759	772.57	842.487	667.102
4.75_191.0342	4.75	191.034	171.029	191.545	160.112	177.605	201.086	220.658	177.314	178.763	199.982	231.582	192.785	176.629	242.958	240.313	198.097	291.972	271.791	255.068	230.026	310.743	287.314	260.485	224.077	322.385	174.626	215.918	259.105	172.372	179.72	244.673	308.901	189.509	162.96	225.108	318.261	178.082	276.917	240.941	188.919	212.029	278.579	269.901	202.272	245.639	247.454	263.54	192.163
5.53_193.0135	5.53	193.013	240.491	260.191	205.317	220.69	343.005	298.386	298.379	242.886	334.784	363.61	301.649	298.641	274.313	239.498	159.534	251.63	256.844	226.081	174.976	229.835	289.063	282.27	245.351	368.211	132.831	250.243	233.617	135.75	206.032	332.692	318.456	168.304	161.613	268.268	299.534	144.509	304.362	329.147	247.488	284.897	281.532	340.377	310.75	346.643	374.612	398.542	346.463
10.32_194.0815	10.32	194.082	558.477	602.313	568.972	549.504	596.258	584.644	606.158	536.096	641.428	623.56	656.246	634.093	637.717	583.683	589.968	592.447	621.001	548.602	598.522	610.333	634.597	612.968	623.086	593.854	514.099	542.874	530.834	561.705	582.076	604.377	599.034	556.7	612.867	685.627	673.941	624.294	593.658	578.24	624.674	571.999	623.801	562.537	582.24	574.474	621.929	641.538	658.277
4.24_205.0496	4.24	205.05	156.471	193.578	217.743	145.373	181.953	189.367	233.005	141.834	190.52	200.327	241.103	157.069	230.93	254.227	208.864	233.348	245.185	253.436	231.589	234.639	244.3	267.251	219.576	263.959	222.781	268.603	213.872	230.51	271.413	283.002	257.064	249.363	280.284	307.344	275.883	275.435	196.943	230.512	172.579	159.127	205.088	210.915	199.563	147.042	215.645	245.859	182.319
4.00_205.0498	4	205.05	1324.06	1638.78	1488.47	1443.45	1528.99	1620.96	1606.13	1506.55	1512.16	1736.5	1679.63	1559.64	1557.87	1604.73	1444.46	1742.51	1739.29	1588.56	1550.21	1849.88	1704.05	1783.24	1524.19	1926.11	1610.38	1816.7	1782.21	1436.55	1745.28	1892.74	2078.81	1540.96	1764.88	1934.47	2102.45	1600.56	2199.08	2149.48	1785.91	1897.79	2183.33	2187.98	1797.25	1959.45	2254.34	2223.9	1892.2
5.53_208.0370	5.53	208.037	776.226	838.436	698.431	693.54	859.403	900.973	751.535	722.432	833.262	947.634	783.04	791.087	563.721	661.742	510.567	816.725	737.553	658.489	512.587	836.499	746.425	804.43	603.672	881.078	461.144	745.849	705.471	456.677	503.408	647.169	859.823	475.37	507.331	839.243	943.594	405.87	834.186	928.536	747.188	919.55	879.12	944.383	781.669	956.625	931.898	974.571	846.542
4.35_213.9630	4.35	213.963	641.448	415.11	468.462	361.104	786.407	446.181	512.526	377.817	799.834	465.259	545.643	407.075	1040.24	969.101	437.301	609.283	1124.52	1049.43	526.706	581.721	1060.7	1154.18	511.619	686.091	961.659	876.471	1056.41	656.437	1141.24	963.429	1314.5	736.854	1115.41	1009.35	1455.91	794.893	1282.8	963.625	651.63	1087.16	1330.95	1047.82	732.621	1181.19	1295.19	1117.89	734.496
0.80_215.1031	0.8	215.103	0	0	0	3.32315	0	0	0	4.10555	0	0	0	0.577353	0	2.38048	2.21564	1.38315	0	0	0	1.05213	0	0	0	2.41512	224.776	0	0	159.456	255.571	0	0	0	225.657	0	0	0	2.20879	0	0	0	0	0	0	0	0	0	0
8.54_215.1278	8.54	215.128	197.102	252.039	208.799	197.92	261.097	204.007	249.369	250.504	247.634	234.847	246.5	248.41	273.847	233.464	231.002	216.454	278.33	222.878	250.528	246.988	278.178	255.528	249.442	245.11	232.742	259.651	243.152	233.584	244.481	273.443	270.146	241.724	253.732	269.763	288.986	272.863	253.061	246.455	203.327	240.807	279.688	242.168	230.321	244.756	272.087	258.181	233.574
9.30_221.1176	9.3	221.118	260.352	255.236	277.329	266.424	246.196	266.568	243.979	262.316	252.47	249.278	285.355	270.937	268.1	271.872	228.588	266.824	244.161	250.144	253.749	280.03	230.448	282.229	218.28	251.699	258.618	265.213	255.196	223.856	243.822	250.023	246.443	256.214	277.114	218.692	283.216	249.063	266.027	275.905	265.724	278.741	291.131	207.619	243.69	258.019	268.148	278.546	273.134
11.25_221.1539	11.25	221.154	845.609	895.142	843.896	861.306	876.703	816.309	868.514	852.2	927.197	887.479	958.803	921.586	822.92	854.037	846.311	826.046	932.048	847.175	882.247	875.946	925.35	862.21	843.586	890.911	794.221	817.741	837.579	879.762	852.478	884.019	896.093	867.202	876.661	935.013	972.429	944.385	881.791	857.403	835.919	867.247	864.531	886.554	862.803	844.193	925.017	895.048	904.147
4.01_223.0603	4.01	223.06	1069.34	1222.8	1160.15	1192.7	1165.92	1270.76	1245.07	1165.91	1138.51	1288.07	1258.27	1167.26	1267.82	1207.78	1110.72	1378.02	1300.77	1235.93	1198.49	1382.45	1276.7	1308.94	1147.25	1451.88	1245.56	1457.17	1399.05	1124.19	1296.64	1450.11	1546.09	1193.49	1291.26	1505.81	1562.69	1208.87	1632.55	1637.58	1332.88	1462.63	1681.23	1680.87	1329.98	1480.31	1620.95	1716.53	1360.75
4.25_223.0603	4.25	223.06	259.854	349.011	363.376	273.336	325.035	362.862	382.833	227.629	305.589	359.706	383.549	270.734	374.351	373.94	344.954	368.805	360.918	389.995	341.203	379.128	371.578	396.444	346.496	394.196	421.718	429.142	395.142	397.35	429.449	448.215	425.306	400.09	443.855	463.354	459.668	427.976	311.88	327.11	260.603	242.963	323.85	335.976	268.613	262.498	359.748	344.186	267.913
5.53_223.0606	5.53	223.061	15449.5	16802.3	13530.9	14989.5	16741	17915.9	14411.8	15903.1	17329.2	18630	14635.1	15961.3	13461.8	12540.2	11723.6	15655.9	13813.1	13132.9	11660.6	16628.6	13628	13320	10820.1	16459.8	8787.81	14375	14404.4	8861.18	9435.45	14533	16685.7	8957.23	9423.42	15647.3	16668	9260.52	18065.7	18329.3	16110.3	20087.8	19039.7	20279.2	16297.1	21339.5	18262.5	21366.2	16624.2
1.39_224.0558	1.39	224.056	45.0065	230.138	50.6144	60.3675	58.1178	224.902	24.3151	51.9262	0	240.061	0	36.5221	73.2164	63.9048	49.3632	77.7322	76.0262	36.6046	60.9438	0	46.8719	13.9798	28.6857	68.1614	0	73.9831	0	48.0306	40.6235	49.2378	0	39.445	52.455	0	46.0563	31.5809	101.835	96.7041	97.248	21.2333	70.7348	73.6097	87.6498	318.011	85.3348	52.6216	75.0561
4.95_227.0343	4.95	227.034	0	0	0	0	0	0	0	0	0	0	0	0	408.577	386.142	216.464	348.292	150.776	324.981	179.771	251.165	174.023	130.137	239.501	246.663	273.189	323.604	376.193	362.154	232.756	226.195	235.588	300.182	101.416	144.429	182.464	148.209	436.402	472.228	336.536	375.597	277.636	487.597	232.512	371.169	106.152	164.918	131.166
5.42_227.0344	5.42	227.034	0	0	0	0	0	0	0	0	0	0	0	0	171.086	162.109	147.696	144.466	95.9859	149.096	105.221	145.867	88.3539	77.987	124.393	134.243	167.299	208.546	211.462	162.851	159.245	176.568	178.516	163.766	79.6547	101.199	161.779	91.7577	217.629	208.635	170.178	162.958	180.375	221.984	151.752	212.92	87.2172	118.301	91.6146
8.08_228.1594	8.08	228.159	241.116	252.081	168.084	153.867	255.42	320.453	206.633	157.756	256.463	320.307	189.137	173.39	118.72	191.899	148.311	144.008	155.668	209.51	173.472	159.049	134.887	235.873	146.853	161.809	195.164	127.113	276.158	199.306	227.602	134.138	322.497	216.33	229.03	142.693	315.519	237.128	181.876	156.107	117.446	138.104	190.876	177.705	129.232	139.825	195.127	197.513	125.688
3.83_236.0556	3.83	236.056	111.302	143.896	110.766	120.74	120.602	145.703	117.815	112.438	118.662	144.14	132.423	136.782	196.683	189.925	173.842	197.94	226.414	197.422	204.229	209.903	214.787	207.353	208.238	207.971	275.005	345.679	317.735	245.674	317.993	373.372	417.756	251.412	312.75	352.176	438.682	260.532	245.538	202.232	164.874	242.731	254.432	179.786	178.424	261.85	272.747	218.723	170.872
7.60_236.0954	7.6	236.095	477.098	413.41	454.786	302.215	540.447	439.889	537.074	350.469	534.361	465.598	522.491	357.326	906.736	1665.09	428.886	589.489	943.116	1842.52	519.296	626.081	971.341	1927.32	458.007	666.127	853.225	961.367	907.342	662.58	910.737	1011.97	1060.6	717.338	949.914	988.018	1096.81	745.124	0	731.818	488.286	943.066	582.326	800.255	484.534	1018.04	627.574	843.691	501.185
11.05_239.0673	11.05	239.067	85.6587	102.058	80.8558	88.4706	85.3515	108.634	92.2765	82.3948	91.4915	108.481	110.83	81.2131	111.826	107.621	108.03	114.32	118.464	95.681	129.026	119.951	118.838	119.706	108.254	127.711	143.868	148.116	140.207	134.281	188.284	150.774	165.936	136.388	171.354	155.617	166.618	146.647	139.278	146.433	106.61	150.602	141.22	142.32	100.997	139.611	163.706	151.7	114.307
8.75_242.1753	8.75	242.175	1453.05	1556.83	1128.5	1116.35	1594.42	1695.18	1211.85	1115.9	1592.05	1801.95	1329.58	1186.18	849.671	1325.92	1054.65	1143.34	927.052	1344.19	1105.93	1111.7	902.382	1557.76	1117.04	1112.86	1539.73	864.693	1890.46	1285.23	1630.17	908.383	2242.5	1348.45	1726.24	953.142	2293.72	1500.8	1305.07	1086.85	866.763	902.549	1373.75	1130.16	906.772	956.354	1411.59	1224.88	953.139
4.53_243.0292	4.53	243.029	0	0	0	0	0	0	0	0	0	0	0	0	164.253	158.428	88.2267	144.927	64.912	143.295	67.8214	91.3513	61.9952	61.0496	95.9944	114.842	108.992	154.248	145.268	117.571	85.8522	103.008	117.929	112.179	34.9167	63.2125	84.1378	47.2772	194.081	180.486	112.525	148.202	107.364	199.852	113.858	142.66	0	72.6884	48.4517
4.01_247.0603	4.01	247.06	388.567	471.342	440.767	451.166	425.14	460.508	437.792	416.077	458.957	467.687	470.829	416.789	424.53	498.744	406.625	530.676	479.454	440.687	431.767	555.769	475.713	511.773	421.091	557.097	476.117	557.693	495.993	453.635	474.62	530.428	592.13	437.875	513.848	563.843	602.8	461.191	653.861	615.568	496.785	562.352	630.96	582.583	519.773	548.981	645.172	621.073	499.718
4.28_250.0712	4.28	250.071	273.31	333.189	316.65	327.472	299.809	356.502	333.153	359.311	304.678	383.157	338.367	349.062	488.226	436.926	464.314	496.079	496.805	444.419	501.592	516.607	492.322	468.374	500.011	554.831	559.392	741.742	735.836	518.589	599.772	790.59	886.224	539.317	593.572	821.37	854.478	567.522	730.574	521.148	487.879	765.676	750.802	587.742	489.037	841.644	758.275	602.325	507.552
8.63_252.0725	8.63	252.072	277.678	218.411	243.78	0	317.093	246.834	273.428	130.352	292.668	229.056	272.217	0	659.851	1806.21	179.954	273.897	696.681	1837.7	198.814	272.448	667.036	2060.18	199.661	285.646	201.056	793.122	474.415	380.293	220.054	849.547	572.827	383.096	219.196	855.935	578.093	422.094	213.057	337.711	0	548.168	208.649	337.32	213.459	569.903	233.818	343.583	206.03
5.42_255.0290	5.42	255.029	0	0	0	0	0	0	0	0	0	0	0	0	807.898	614.05	491.663	576.295	466.427	581.9	526.04	559.507	416.261	353.325	580.729	629.464	652.214	700.222	679.674	591.657	723.966	811.737	775.159	596.065	347.021	502.614	714.949	438.815	869.916	808.099	544.945	643.372	770.903	956.652	657.821	733.482	354.011	567.444	372.692
4.95_255.0291	4.95	255.029	0	0	0	0	0	0	0	0.999089	0	0	0	0	1257.17	996.025	648.578	948.756	619.969	851.631	623.835	797.462	614.947	463.061	828.123	849.288	730.802	870.985	1062.77	961.072	840.936	799.747	865.117	845.972	391.629	528.912	677.324	557.581	1293.66	1242.33	896.032	979.732	924.67	1217.16	850.483	1042.63	385.79	592.198	477.324
4.22_255.0292	4.22	255.029	0	0	0	0	0	0	0	0.750338	0	0	0	0	137.849	123.538	72.0701	89.0996	58.607	122.366	73.7601	89.0872	63.9915	43.5842	115.327	85.9446	121.024	202.598	127.969	128.166	91.8077	94.1477	92.0055	105.357	52.2965	67.8416	80.7456	49.4573	169.914	0	90.227	197.602	97.2887	191.288	103.626	0	39.9758	77.4841	37.8544
4.70_264.0867	4.7	264.087	361.386	468.391	394.786	435.98	384.899	485.488	441.775	480.337	391.403	485.578	445.53	488.719	530.966	490.379	503.257	561.511	593.493	541.359	542.511	594.918	563.821	546.814	556.716	624.618	611.648	796.756	797.219	550.484	657.14	900.701	918.778	579.98	672.244	913.866	981.649	655.791	869.568	689.784	551.764	911.124	861.482	738.151	579.752	946.331	858.64	759.533	607.213
4.00_265.0708	4	265.071	151.487	184.122	177.754	166.793	174.456	178.769	175.619	174.042	170.716	203.027	185.315	181.428	198.91	200.319	156.351	201.815	198.441	182.062	179.474	207.231	192.367	196.291	165.341	213.984	181.273	213.145	206.647	171.232	206.113	205.01	205.786	161.836	199.214	227.868	213.091	196.808	246.002	241.052	195.09	218.21	228.719	256.028	202.166	208.549	236.857	249.117	196.172
11.07_265.1468	11.07	265.147	1184.73	1194.9	1258.38	1211.44	1257.41	1236.37	1276.13	1167.01	1272.31	1311.57	1427.44	1308.27	1701.13	1140.74	2164.09	1643.36	1744.43	1182.58	2343.55	1691.91	1774.86	1263.53	2131.61	1777.5	949.296	1074.86	1217.82	1742.14	988.122	1074.18	1362.66	1799.92	1023.16	1161.1	1407.51	1932.16	785.745	763.885	633.554	1965.04	753.297	767.84	602.339	1844.47	827.86	759.586	631.998
7.02_268.0675	7.02	268.067	130.754	0	74.9182	13.0835	140.282	68.2902	0	0	140.252	0	0	18.6951	205.406	572.293	37.2212	0	222.12	606.316	38.6418	98.4154	210	654.538	38.121	0	28.4264	0	88.0354	0	37.0456	178.853	106.179	70.6118	0	164.436	100.294	71.4454	45.7255	0	0	0	53.9552	101.739	72.7198	115.364	0	0	0
4.54_271.0239	4.54	271.024	0	0	0	0	0	0	0	0	0	0	0	0	1449.56	1160.22	677.548	1049.75	628.523	990.876	651.397	812.051	506.839	561.488	809.698	1054.25	801.223	1002.82	1076.53	878.424	745.596	889.13	903.748	855.508	345.669	509.738	821.92	494.081	1332.35	1330.24	773.57	1124.44	908.583	1407.32	976.471	1002.52	387.681	746.867	458.017
4.99_271.0239	4.99	271.024	0	0	0	0	0.101161	0	0	0	0	2.68873	0	1.81326	231.947	189.284	108.935	167.153	43.364	36.0518	21.3439	137.019	46.1722	73.0418	111.776	146.998	33.3987	182.212	168.546	164.222	115.09	172.851	134.847	135.297	26.6032	87.9181	131.388	45.5696	318.314	271.26	186.562	269.269	212.156	88.8833	237.118	247.705	72.2946	125.807	101.254
3.16_275.1508	3.16	275.151	0	0	0	0	59.3957	45.0906	36.517	102.165	78.751	50.8291	34.5072	94.1294	0	0	141.779	0	86.5172	108.405	165.479	97.4814	77.2677	96.7259	145.745	94.0279	412.588	0	177.9	0	435.618	145.083	216.265	0	404.878	147.69	213.691	150.01	0	0	0	0	65.3813	0	5.90083	12.8668	70.5693	30.1532	11.9113
11.71_279.1619	11.71	279.162	0	0.031685	0	0	0	0	0	89.9913	0	0	0	0	0	0	364.729	0	0	0	311.418	0	0	0	0	0	0	0	0	0	0	255.896	0	0	0	0	0	0	0	0	0	0	0	0	124.432	0	0	75.4368	0
4.95_283.0238	4.95	283.024	0	0	0	0	0	0	0	0	0	0	0	0	458.368	327.764	250.239	318.187	357.439	294.81	339.435	346.491	367.602	282.675	352.717	441.656	284.634	313.989	342.09	350.332	402.055	492.659	453.39	327.949	328.68	344.766	481.553	358.382	465.375	386.096	308.026	346.496	419.659	418.356	420.537	422.002	334.579	452.548	309.855
5.42_283.0239	5.42	283.024	0	0	0	3.07738	0	0	0	0	0	0	1.41133	0	355.391	252.192	225.776	258.916	288.937	236.873	305.092	265.073	292.02	247.566	302.778	359.568	294.652	311.824	282.165	273.397	369.779	423.37	407.476	247.611	322.417	360.238	443.467	291.89	337.495	366.455	219.442	285.42	393.534	372.823	313.952	328.342	337.034	400.178	323.869
3.99_283.0814	3.99	283.081	237.225	283.304	252.206	255.042	250.642	292.141	274.55	256.051	233.379	308.936	246.962	268.242	372.158	374.648	337.892	372.464	383.691	411.853	343.63	391.245	365.246	418.458	344.004	391.163	493.487	571.99	562.034	475.942	515.205	567.152	649.829	504.481	482.191	545.77	620.732	508.986	475.6	446.61	393.611	504.992	493.689	457.418	380.664	499.531	477.745	433.648	368.151
5.42_285.0396	5.42	285.04	0	0	0	0	0	0	0	0	0	0	0	0	343.359	263.085	250.732	302.302	288.934	241.661	277.029	278.803	287.141	229.846	251.885	332.11	313.301	345.659	308.614	259.942	344.748	370.58	395.384	248.172	294.078	348.977	394.278	261.551	375.998	364.059	249.802	313.644	385.579	363.807	316.639	338.285	277.517	347.49	239.292
2.87_285.0607	2.87	285.061	397.044	483.678	381.757	392.759	440.839	501.1	405.564	383.577	444.804	521.083	459	420.515	560.646	517.638	641.827	622.843	628.834	546.011	696.317	659.228	638.887	628.033	679.382	693.58	806.084	760.569	909.653	611.91	872.423	813.276	1130.43	610.492	876.363	885.476	1090.93	705.919	472.161	486.669	352.043	448.874	523.207	513.484	368.544	522.352	533.135	514.667	426.178
4.82_289.0821	4.82	289.082	182.093	202.512	153.224	146.726	181.678	214.813	170.131	144.732	182.271	215.89	196.707	151.837	157.723	158.844	113.055	146.287	157.415	156.789	123.269	171.611	162.892	171.796	122.375	155.073	132.317	147.61	195.836	125.321	143.813	182.61	210.668	137.095	148.531	170.866	228.268	154.171	189.357	181.375	150.115	179.378	189.932	193.666	159.769	194.812	190.442	206.924	165.519
9.87_293.1748	9.87	293.175	160.957	175.848	193.738	188.912	187.622	182.654	162.678	180.159	179.373	169.644	175.056	164.813	181.144	167.311	174.482	169.73	159.715	158.076	176.382	189.105	172.569	157.857	167.303	153.528	175.654	193.486	176.067	152.43	171.738	193.093	188.444	169.344	159.049	201.221	187.609	169.662	194.108	166.566	186.094	183.428	199.734	192.305	164.546	193.619	191.248	177.629	180.816
4.06_294.1341	4.06	294.134	0	0	14.0183	0	0	3.6954	15.4138	3.86817	1.95036	0	22.8419	5.9991	0	0	0	0	5.63305	0	0	4.20276	0	0	0	0	0	0	36.5894	0	0	2.38159	60.5939	6.82845	7.30192	0	54.1622	5.48141	361.751	9.37931	16.6813	105.869	412.457	0	27.9488	137.399	442.957	15.8061	25.2189
11.18_295.2257	11.18	295.226	14.0717	0	12.2883	0	0	13.4587	0	13.4011	0	14.1421	17.2492	0	0	0	0	34.6862	5.58953	0	29.4759	0	0	0	27.0822	36.9106	136.359	20.7862	15.4627	214.587	150.754	0	18.4714	190.414	140.405	27.2889	0	170.794	45.5493	12.7357	154.492	490.865	49.9575	11.7707	142.724	446.984	61.1721	0	131.745
11.84_295.2263	11.84	295.226	28.2153	0	0	16.8043	18.0394	18.4693	0	0	20.7973	0	0	0	0	27.7682	31.9874	0	0	0	26.1587	0	0	28.3264	0	0	41.633	67.8212	47.2144	32.2477	24.9374	63.3054	54.2433	0	0	58.4149	50.2248	0	657.203	31.7459	0	264.455	611.146	26.6427	32.1134	264.146	624.58	28.8947	0
11.48_297.1513	11.48	297.151	0	0	0	0	0	0	0	0	0	0	0	0	0	0	0	0	0	0	0	0	0	0	0	0	0	0	0	575.609	0	0	0	0	0	0	0	0	0	170.337	0	174.298	0	0	0	0	0	0	0
11.27_297.1518	11.27	297.152	0	564.666	0	0	0	0	0	0	188.258	118.249	146.244	155.459	346.029	566.645	328.111	0	380.002	0	307.836	0	353.242	0	322.455	216.49	367.914	0	0	1775.11	447.102	0	275.69	445.324	533.204	167.633	277.327	566.547	347.222	596.362	0	635.635	311.509	0	0	0	382.739	0	0
11.08_297.1519	11.08	297.152	626.693	564.666	631.231	554.01	706.91	570.513	640.44	528.75	0	238.762	801.515	631.484	1069.51	0	983.327	818.365	1222.3	541.241	1051.09	786.152	1217.71	620.166	1050.75	822.112	1619.2	713.108	823.593	0	1663.2	677.787	906.071	1653.77	1924.76	722.515	1053.52	2045.78	1177.55	0	381.979	635.635	1145.18	562.989	330.207	0	1265.41	584.741	392.484
11.62_297.2430	11.62	297.243	2.40119	22.9147	0	0	0	12.534	0	0	0	0	0	5.60206	18.0305	13.5978	28.0189	3.34013	34.4176	0	33.0804	3.70441	13.8042	21.0438	26.9881	4.39156	32.9129	74.8696	43.145	65.0318	33.3529	67.9675	0	41.4225	43.8476	78.9577	45.3412	26.4576	195.241	0	0	259.175	175.313	0	49.5738	208.409	166.104	0	27.5989
4.54_299.0189	4.54	299.019	3.51119	0	0	0	0	0	0	0	0	0	0	0	417.435	343.432	240.613	307.849	307.448	279.439	247.557	336.035	291.13	286.078	288.518	430.972	258.796	250.057	322.619	268.535	289.578	367.282	370.668	268.208	227.049	292.789	383.309	261.739	375.226	388.708	232.684	340.152	377.255	348.422	323.459	311.943	237.174	357.078	257.83
2.15_299.0765	2.15	299.077	0	212.357	0	0	0	219.263	0	0	0	250.991	220.046	0	0	0	0	297.353	0	0	261.557	0	0	0	0	322.193	310.54	0	352.084	0	326.357	352.193	0	0	0	0	0	0	0	0	0	0	0	0	0	374.537	383.64	0	267.576
11.84_299.2582	11.84	299.258	258.54	312.196	753.84	423.957	215.858	321.526	682.154	375.01	213.934	262.067	786.998	381.565	83.331	30.9096	1211.31	94.9201	63.0465	35.1066	1137.93	86.8553	112.161	34.6634	1143.42	127.824	70.1665	979.089	160.678	488.837	138.224	1023.74	171.028	419.558	68.1892	1027.83	251.127	468.899	137.834	106.841	56.717	278.837	64.6422	71.8456	57.4361	259.732	55.7985	27.3653	53.9966
8.97_301.1188	8.97	301.119	87.6719	83.5299	59.523	83.6845	86.5465	68.5127	71.6962	76.4344	86.7427	81.7267	74.299	86.2406	53.4775	55.5093	39.8218	62.2307	49.8735	50.8482	43.4234	68.4182	59.8533	55.3814	38.7247	60.1638	58.6993	57.704	61.358	41.4085	60.1725	49.5081	74.8864	48.5621	61.2241	56.8159	68.5685	43.1962	155.5	126.29	105.368	195.781	158.604	130.582	109.656	194.199	138.555	111.887	104.056
1.45_303.0713	1.45	303.071	41.7867	285.461	62.6993	0	0	308.281	51.2198	80.9689	0	324.069	0	62.4357	0	79.3323	84.8499	97.705	95.6876	71.5275	70.5588	0	73.279	60.4971	0	81.5907	109.127	116.221	86.4742	111.089	128.988	88.8992	108.301	92.0344	102.681	0	56.641	0	112.515	110.981	97.582	81.1849	111.587	119.665	0	321.559	111.969	92.9264	89.8253
6.22_304.0600	6.22	304.06	2642.13	2340.25	1838.27	884.937	2877.17	2527.38	1971.22	917.499	2908.52	2578.11	2082.91	939.179	2622.04	868.45	1586.42	1844.85	2785.47	899.635	1718.62	1873.79	2664.37	922.752	1553.73	1872.69	2501.33	3188.42	3438.68	1681.72	2733.48	3245.64	4001.35	1717.31	2752.94	3342.99	4057.73	1761.73	2817.72	2248.99	1983.47	1735.37	2916.4	2430.7	2032.93	1814.96	2945.26	2465.29	2101.98
8.77_304.0600	8.77	304.06	479.27	462.291	1195.91	902.54	443.385	362.07	1240.51	858.931	417.364	278.901	1103.32	877.173	978.6	917.62	1338.12	1188.82	991.288	872.621	1302.32	1148.57	864.936	856.093	1179.21	1068.76	2296.32	1729.95	2508.71	1858.2	2375.47	1710.31	2660.27	1769.24	2277.19	1602.2	2626.86	1713.32	1556.39	1972.6	1028.46	1402.94	1512.79	1897.28	1047.46	1283.22	1432.51	1828.53	993.203
4.35_307.0847	4.35	307.085	144.871	215.244	142.202	281.047	161.067	216.077	164.488	288.735	169.211	240.701	157.761	296.257	274.014	330.591	415.46	288.84	325.342	348.196	455.222	279.67	331.574	384.513	415.217	311.529	774.158	629.444	553.012	450.048	850.961	651.066	689.476	496.839	894.882	678.093	704.735	526.63	186.888	0	22.5865	0	194.924	84.4121	20.1397	18.3606	207.777	78.8391	25.4361
11.64_309.1736	11.64	309.174	0	0	0	0	0	0	117.471	131.718	0	0	0	0	0	0	309.105	0.122785	0	0	271.205	88.0697	0	0	266.444	0	0	0	0	0	0	161.366	0	0	0	0	0	0	0	0	0	0	0	0	69.4828	0	0	71.4381	0
11.74_311.1678	11.74	311.168	2615.23	642.465	1864.58	0	2989.77	2388.31	2765.84	2255.44	3232.09	2539.13	245.284	2413.3	3356.97	0	3134.74	1199.64	330.605	2369.16	3756.64	2793.57	190.085	2534.4	359.238	259.908	3657.49	1651.49	2988.29	1816.49	5026.58	3187.91	4278.92	5458.55	16.6038	307.52	4367.85	505.348	2674.46	611.577	866.149	0	3477.8	2329.95	1394.75	3012.41	3713.8	2552.49	194.214
11.87_311.2003	11.87	311.2	1275.39	1184.84	1288.76	1248.24	1181.46	1077.27	1108.65	1162.42	1070.69	1060.7	1146.43	1193.02	1234.62	1153.03	1196.25	1140.12	1197.46	1164.68	1176.85	1164.56	1091.17	1149.35	1053.49	1118.14	1092.5	1178.54	1210	1351.28	1118.53	1111.03	1119.2	1160.28	1053.85	1173.98	1179.21	1253.03	1289.58	1295.42	1308.57	1232.34	1226.64	1249.78	1164.8	1179.07	1187.11	1135.83	1189.78
9.95_311.2217	9.95	311.222	0	0	0	0	0	0	1.83388	0.344644	2.79235	8.19234	0	0	0	0	17.5982	26.1309	0	0	28.6268	31.9493	0	0	14.1315	26.6954	68.3604	0	0	116.858	66.9	0	0	129.674	87.5844	0	0	130.801	0	0	154.784	473.838	0	0	157.417	478.547	0	0	199.344
11.46_321.1731	11.46	321.173	0	0	0	301.416	0	0	0	276.279	0	0	0	277.598	234.633	361.736	274.045	292.313	253.18	345.296	248.634	263.751	0	347.759	243.614	270.673	0	0	0	0	0	0	0	247.374	0	0	0	254.35	0	1.42098	285.867	0	0	183.379	0	149.753	0	0	255.447
4.46_322.0921	4.46	322.092	260.132	358.187	299.53	244.76	293.598	345.542	339.755	259.705	293.703	363.611	353.155	254.917	401.734	378.943	327.931	357.518	419.534	384.561	345.872	339.93	411.98	399.143	306.535	313.601	491.627	461.822	598.951	470.027	530.424	464.389	651.233	485.415	507.729	457.547	673.566	528.268	269.943	227.882	158.785	186.037	281.453	240.695	174.31	191.498	284.959	271.875	172.876
2.94_323.1338	2.94	323.134	519.59	690.598	577.835	550.084	597.997	720.296	664.205	554.906	584.341	721.787	670.29	556.197	649.428	612.349	589.683	646.317	725.04	618.57	609.806	689.98	708.665	682.278	618.118	703.987	768.066	724.359	798.526	643.702	825.334	781.801	985.177	639.344	853.229	795.016	966.307	719.807	710.169	682.237	535.651	614.777	721.81	710.565	542.393	636.458	767.946	763.474	564.858
3.55_325.0920	3.55	325.092	1045.31	1532.57	1450.3	1381.43	1182.13	1563.96	1531.28	1385.01	1114.62	1562.04	1570.04	1424.55	883.176	847.174	642.27	984.296	906.274	876.353	672.638	1007.11	894.152	886.501	658.124	996.937	845.819	848.564	792.782	876.53	915.899	903.709	893.869	798.187	891.457	901.495	882.048	845.1	841.097	801.09	568.222	698.046	871.609	815.56	586.262	733.331	836.894	847.321	604.185
3.83_325.0920	3.83	325.092	1326.6	1895.12	1831.02	1630.31	1448.93	2002.3	2012.43	1700.49	1350.75	2074.58	2021.41	1772.31	1206.8	1033.56	834.282	1310.83	1261.12	1099.77	897.878	1341.42	1220.95	1178.33	861.602	1428.12	1197.98	1126.63	1142.68	1053.68	1250.76	1151.23	1294.47	1128.04	1268.51	1191.63	1376.01	1181.39	1249.34	1127.17	775.741	924.19	1324.47	1206.43	772.926	977.108	1248.76	1245.09	841.093
4.01_325.0921	4.01	325.092	126.737	136.849	135.1	119.71	138.524	124.83	135.372	130.159	138.293	139.5	141.304	124.936	124.267	156.134	157.772	155.605	151.395	156.451	147.367	154.363	157.483	155.502	140.695	171.489	145.224	172.27	165.113	136.072	161.544	175.38	204.471	150.195	147.555	187.965	198.581	154.381	205.742	188.223	173.437	172.662	198.101	179.993	176.65	184.921	206.52	213.259	178.168
6.22_326.0418	6.22	326.042	611.297	525.818	456.011	224.471	700.857	582.687	481.076	236.39	649.964	620.616	532.014	262.869	616.593	235.096	402.777	431.557	657.657	243.298	407.471	439.16	648.505	251.256	399.546	470.714	582.133	678.945	712.497	393.058	614.381	697.364	817.452	427.523	675.823	779.445	862.461	461.99	617.376	504.518	473.773	407.094	683.113	529.356	503.203	448.351	708.067	604.02	539.966
8.77_326.0420	8.77	326.042	131.729	112.359	295.936	216.586	115.599	94.837	269.983	219.981	95.2165	65.9793	274.488	205.64	214.79	231.701	289.961	267.142	242.565	195.241	304.291	243.338	228.669	209.946	254.202	248.467	469.904	368.716	473.719	414.692	480.71	387.383	507.842	399.551	481.898	379.818	525.375	383.409	349.834	407.581	248.585	309.972	330.596	407.103	236.547	273.436	329.793	415.743	233.64
3.99_329.0868	3.99	329.087	249.614	302.675	284.156	293.16	292.25	344.925	318.243	281.826	288.58	327.202	283.91	301.328	440.358	434.063	382.341	414.75	451.027	450.331	419.2	436.944	423.306	439.468	422.715	462.273	560.511	622.734	640.121	530.297	588.256	622.894	713.922	540.629	550.987	628.933	693.088	563.791	524.531	490.502	400.193	512.354	547.721	497.524	433.345	554.622	542.932	511.183	428.673
9.73_331.2481	9.73	331.248	7182.23	7745.58	7627.31	7606.98	7332.89	7490.69	7162.36	6842.87	7556.92	7348.9	8193.73	7819.55	7082.67	7367.36	6996.89	7382.52	7486.08	7086.02	7293.05	7723.07	7496.57	7914.87	6861.18	6913.72	7145.98	7428.79	7221.81	7440.22	7366.45	7355.4	7412.12	7123.23	7665.68	8332.1	8061.35	7570.34	7377.76	7594.36	7300.02	7445.69	7760.77	7437.84	7020.18	7224.08	7957.36	7670.03	7816.75
9.54_331.2482	9.54	331.248	422.893	0	414.853	399.949	400.274	421.621	373.761	368.656	379.614	361.053	435.829	418.339	422.198	402.615	385.756	389.985	404.119	393.759	378.177	430.803	418.044	406.738	372.601	378.217	375.588	388.753	391.278	404.655	377.681	384.776	443.734	401.747	434.521	462.615	392.085	422.094	379.312	397.399	362.729	0	363.2	402.192	406.131	375.259	431.749	436.891	455.529
5.54_339.0713	5.54	339.071	4485.46	5350.24	3706.34	4093.26	4581.48	5523.46	3992.91	4455.94	4365.92	5087.27	3650.81	4376.02	3516.34	3394.2	2776.2	4453.26	3658.02	3612.5	5373.98	4507.98	3622.11	3539.71	2438.1	4885.45	2088.33	4249.57	4270.69	1980.35	2232.52	3757.89	4580.48	2223.29	2148.36	4060.88	4994.52	2084	5506.85	6206.75	4693.37	6481.6	5388.65	6503	4809.54	6563.61	4920.53	5865.81	4312.18
10.83_339.1988	10.83	339.199	0.084149	0	0	0	0	0	0	0	0	0	0	0	0	858.781	0	0	0	0	0	0	0	0	0	0	0	484.775	0	878.19	0	0	0.040675	0	0	0	0	0	0	791.742	0	1008.82	0	0.629364	0	0	0	0	0
10.63_339.1999	10.63	339.2	0	704.301	0	0	0	0	28.5245	0	0	0	0	0	0	0	0	0	0	0	37.3129	2.20954	0	0	0	0	0	474.258	0	0	0	0	0	0	0	0	0	0.769129	591.72	0	330.628	0	0	0	0	0	0	0	0
2.84_341.0869	2.84	341.087	673.346	965.327	952.731	895.176	740.151	1062.32	1026.89	980.549	744.376	1057.71	1125.15	966.13	469.839	418.047	336.453	539.109	494.303	443.936	390.731	564.352	493.878	476.365	378.685	590.738	533.43	504.214	552.901	500.685	553.381	533.886	651.806	524.247	545.942	533.281	654.351	564.142	507.482	501.12	321.407	408.396	579.684	540.517	317.617	461.778	570.717	515.342	356.55
5.35_341.1233	5.35	341.123	116.527	138.586	120.856	132.494	124.749	155.75	139.962	133.673	125.191	159.988	148.623	133.93	145.542	138.106	131.358	170.457	157.855	141.264	142.597	158.074	174.337	178.385	150.258	173.7	198.741	178.104	200.871	155.059	209.573	181.094	228.776	174.85	230.585	198.525	236.479	180.132	205.465	191.653	140.227	153.434	211.564	178.22	138.394	194.137	216.453	197.816	159.904
5.11_349.1503	5.11	349.15	52.0239	67.5854	56.9438	71.8882	54.3568	74.9291	66.1031	72.0838	64.7217	77.9444	65.4736	83.7289	75.0957	65.9565	75.4157	90.6033	84.956	73.162	73.8593	102.383	71.4453	78.4791	73.1294	98.6764	108.211	131.654	123.996	100.648	106.443	134.705	153.943	99.4619	110.084	146.517	150.501	107.724	142.425	107.853	98.2338	147.634	161.257	118.072	89.4859	187.425	152.296	121.881	102.065
11.66_351.2199	11.66	351.22	0	0	0	0	0	0	0	0	0	0	0	0	0	0	0	0	0	0	0	0	0	0	0	0	0	0	0	0	0	0	0	0	0	0	0	0	300.072	0	0	371.408	0	0	0	329.925	272.283	0	0
4.52_352.1027	4.52	352.103	186.901	210.833	158.071	173.95	194.34	230.711	155.046	169.543	180.83	203.859	163.443	187.889	89.7793	92.2446	68.7738	102.742	93.1394	91.1364	81.5638	108.356	84.3668	83.7849	66.4335	111.891	71.1659	108.209	109.641	56.6608	70.1282	117.788	159.949	64.5723	86.5724	126.356	133.756	68.8545	150.025	137.375	121.698	178.711	163.954	163.7	127.809	195.591	178.019	183.788	135.043
3.93_355.1025	3.93	355.103	596.549	831.54	816.016	763.372	696.311	856.326	841.924	771.506	628.387	864.633	825.653	806.459	515.985	453.742	380.819	501.597	565.241	446.848	427.647	528.864	547.618	482.913	397.101	522.39	483.483	447.475	518.183	455.184	507.422	478.766	642.51	490.399	513.554	500.44	597.669	542.153	452.534	422.33	325.42	378.529	460.677	455.703	322.349	378.675	453.767	465.585	331.254
5.63_361.0530	5.63	361.053	632.648	608.834	616.046	495.25	636.781	681.321	680.485	308.793	616.031	644.392	689.266	327.657	445.638	454.493	410.074	748.37	448.034	490.031	637.285	519.015	452.038	490.825	438.839	743.782	333.784	716.704	411.216	348.526	335.491	705.411	657.14	569.31	374.727	505.615	636.915	396.53	567.343	415.945	390.522	320.081	593.23	391.451	371.041	560.879	598.233	427.924	382.575
6.91_367.1026	6.91	367.103	89.0429	77.5028	84.2863	98.3894	84.8368	98.9343	99.3592	87.7225	102.581	109.058	133.067	108.5	75.0364	78.6286	70.3664	108.77	102.078	92.9039	77.7788	97.7013	115.789	139.459	89.6468	137.181	82.4641	112.153	84.3199	66.2652	100.004	103.119	115.066	0	143.544	149.057	155.232	85.0473	132.977	127.763	99.2613	125.886	140.801	134.506	104.288	125.925	232.36	163.396	148.912
3.04_371.0973	3.04	371.097	333.063	385.258	411.919	517.953	358.342	448.402	390.508	508.69	391.296	425.38	473.189	500.743	352.675	349.85	300.011	365.579	393.21	407.98	310.862	385.818	377.209	411.197	329.878	381.981	330.043	468.128	435.091	290.741	393.166	501.181	516.291	304.284	341.674	522.999	481.098	311.329	475.963	624.054	379.173	456.04	495.8	586.165	451.766	547.677	544.946	634.999	446.111
10.01_374.2440	10.01	374.244	122.593	38.2183	68.2427	43.1911	118.988	41.3708	59.5957	45.9615	117.251	35.0914	65.1602	47.5209	65.7379	73.9891	75.9959	62.8881	64.187	65.4718	74.0691	65.9829	57.7142	64.9113	69.2587	62.6509	146.461	117.248	111.441	78.8942	135.693	121.801	118.48	78.3837	135.47	135.05	138.085	87.0524	137.999	107.468	58.7861	92.0797	112.172	83.2476	58.4898	87.1695	125.498	96.028	65.6497
3.57_385.0774	3.57	385.077	175.681	193.427	212.302	183.611	198.197	194.24	238.734	165.16	177.86	222.851	266.83	208.971	263.863	281.058	222.902	350.88	286.415	300.746	256.113	386.812	302.327	307.114	229.468	391.821	79.2585	113.555	159.986	122.998	86.0885	130.082	197.277	125.408	84.7999	142.149	211.28	156.266	166.063	178.404	187.854	179.814	165.29	177.652	177.8	193.544	182.577	180.501	199.518
3.50_385.1128	3.5	385.113	235.14	273.607	234.968	245.871	253.057	310.185	253.969	278.014	240.595	305.493	256.104	254.941	231.772	201.364	188.941	269.34	233.238	222.528	192.954	260.869	231.388	223.435	170.64	271.408	218.118	267.12	265.019	191.651	245.938	271.533	327.537	212.927	216.983	276.308	285.571	228.343	307.404	330.03	249.092	295.389	332.749	328.269	246.523	301.783	306.226	353.921	251.31
5.05_385.1128	5.05	385.113	399.534	398.329	378.5	337.418	410.966	454.483	425.312	375.552	443.437	470.538	428.341	368.238	323.156	337.176	296.973	373.44	381.106	361.598	334.264	376.014	378.749	388.202	310.487	408.039	332.754	374.775	395.81	310.522	380.868	433.905	511.319	371.963	402.771	439.137	556.794	428.177	482.527	451.002	430.632	484.856	528.565	506.644	431.017	533.107	525.357	526.776	469.626
4.24_385.1129	4.24	385.113	4333.79	5143.5	5809.27	3900.79	4799.53	5378.4	6355.6	4029.8	4743.57	5538.61	6465.52	3968.6	6024.95	6243.23	5549.52	6230.87	6303.19	6620.16	5792.36	6456.23	6056.35	6790.54	5588.3	6533.81	6445.05	7144.18	5840.32	6284.47	6879.38	7226.59	6581.2	6457.78	6863.85	7406	6734.37	6867.85	5194.26	5438.41	4522.2	3977.73	5399.55	5661.96	4686.78	4135.52	5319.48	5735.52	4746.25
4.00_385.1131	4	385.113	33552.7	38978.8	36373.9	35302.9	36702.2	40107.4	38324.8	35504.4	35330.3	40037	38655.1	35565.1	38867.2	38883.6	35186.8	42855.8	40295.3	40353.3	37060.7	43624.2	38547.4	41291.2	34944.8	43973.3	39179.1	44824.1	43322	35910.7	41246.5	44928.9	48627.6	36650.2	40570.8	45589.4	47511.9	38158.4	51547.3	51034.9	41898.5	45810.3	52464.7	52107.9	42800.2	46763.2	51255.1	52856.2	43000.4
3.18_387.1287	3.18	387.129	3479.04	3750.88	3477.88	3170.64	3687.89	3896.79	3628.85	3288.26	3635.51	3863.36	3582.18	3237.55	3183.49	3187.96	2797.76	4251.38	3184.95	3181.12	2953.73	4273.53	3098.92	3299.43	2875.7	4342.64	2842.18	2868.43	3477.8	2837	2999.08	2928.49	3774.63	2910.95	2895.46	2933.28	3731.08	2965.52	3867.07	4198.1	3157.47	3749.76	3894.27	4333.85	3235.84	3885.71	3775.81	4387.08	3185.49
3.55_387.1288	3.55	387.129	514.058	508.167	521.421	442.199	554.674	526.76	524.037	455.189	543.717	546.761	566.811	462.39	323.633	336.135	279.051	352.247	328.94	307.548	278.055	398.088	325.844	309.765	281.834	384.476	248.388	260.914	317.69	269.579	248.407	251.732	348.405	280.686	271.63	251.397	304.767	282.745	328.066	387.531	303.251	370.973	328.063	362.109	323.331	364.725	329.999	364.031	340.888
3.87_387.1652	3.87	387.165	9.12681	10.532	14.5446	27.7655	43.8333	0	15.259	27.8979	13.6821	16.7856	21.2483	30.8079	68.1771	51.1522	77.0059	32.9496	80.2589	64.4013	132.965	37.6996	77.5285	96.8392	82.4798	32.0792	89.6117	459.754	194.225	96.2229	91.5712	451.109	347.969	102.704	114.273	391.959	337.762	120.092	37.0269	3.28527	0	0	56.2849	3.48684	2.59207	5.86596	91.0396	5.44598	3.89842
3.28_388.0734	3.28	388.073	0	0	0	0	157.164	193.974	167.843	156.869	177.296	217.839	0	158.793	170.792	0	177.233	212.292	215.727	181.8	158.336	224.072	208.465	190.071	176.66	228.573	245.811	213.163	319.943	221.906	261.596	221.77	350.446	211.44	292.828	225.842	335.67	254.941	169.868	0	104.035	0	164.513	146.771	105.789	108.267	160.554	0	0
4.34_389.1229	4.34	389.123	138.008	330.196	266.417	224.129	282.239	336.074	277.193	117.037	280.958	327.063	128.077	221.569	113.911	111.439	89.3191	131.424	117.636	115.251	216.278	144.674	107.547	111.121	80.2106	133.447	84.3452	274.798	125.138	119.678	88.1811	111.692	380.238	152.19	117.031	115.667	160.132	0	355.517	365.116	135.22	343.447	394.174	364.063	117.56	303.757	349.595	189.993	144.453
4.44_389.1812	4.44	389.181	0	28.2403	27.3414	44.7029	0	23.943	0	0	32.4238	27.9439	23.1145	46.8757	69.9425	74.5245	94.823	40.3766	95.2273	0	110.519	55.8625	77.8962	0	101.343	61.7937	127.462	225.848	144.132	99.4679	126.086	253.121	174.712	0	148.701	259.856	179.605	128.311	0	12.5131	0	7.13556	27.503	0	0	0	39.2495	11.1271	0
6.17_393.1157	6.17	393.116	88.0189	105.301	86.3475	101.712	87.5871	112.052	93.2869	108.657	84.0045	109.712	87.8232	111.86	140.399	115.423	119.664	113.57	138.529	128.811	122.956	125.9	120.812	132.054	123.483	106.267	177.031	195.693	184.298	155.344	202.064	190.186	200.322	186.734	171.806	184.666	192.035	183.118	163.634	143.74	131.123	159.533	167.34	153.724	131.757	173.378	165.312	154.156	126.106
3.52_399.0923	3.52	399.092	716.783	691.44	677.448	544.418	781.38	767.081	659.827	536.349	783.709	742.753	705.431	546.283	615.31	713.365	480.855	942.515	623.825	754.547	587.143	964.302	631.816	758.725	601.88	947.242	424.329	500.196	708.103	496.849	464.678	513.065	808.358	521.403	440.129	495.532	747.274	531.894	789.15	787.271	625.315	677.194	767.296	818.956	650.039	721.38	764.237	834.326	631.208
9.73_399.2348	9.73	399.235	632.437	632.941	650.755	625.401	593.909	679.296	622.635	586.867	590.126	575.386	620.033	630.705	634.023	630.02	634.695	641.507	613.253	601.412	620.911	624.883	584.801	617.167	568.544	588.486	627.738	644.588	613.758	645.021	621.252	618.001	626.437	612.475	634.399	631.388	623.891	599.716	643.082	633.085	666.885	649.06	638.903	631.306	635.356	621.755	649.452	634.999	652.777
4.63_402.0888	4.63	402.089	426.032	543.024	453.187	443.587	482.618	573.548	448.081	410.674	471.537	602.106	513.871	481.261	577.329	569.96	534.016	778.877	650.76	585.702	569.038	797.32	684.246	584.7	529.455	790.42	678.266	600.572	925.372	591.081	734.881	589.872	1076.25	653.081	775.116	643.819	1180.81	676.202	567.032	538.26	385.822	431.294	540.466	538.419	408.769	426.704	641.077	597.859	402.267
5.54_407.0584	5.54	407.058	1021.56	1028.77	964.577	957.042	1059.31	1059.58	1039.43	1038.43	1025.33	1030.04	989.292	1002.95	990.844	939.841	925.083	1008.6	955.568	988.714	737.625	1012.99	968.489	1021.36	904.74	1019.43	783.425	966.526	926.569	791.729	835.827	949.914	982.612	869.234	788.161	964.778	1007.85	804.998	1035.29	1022.66	991.885	1039.78	1032.55	1059.83	1094.89	1087.11	1045.51	1067.65	1022.09
5.92_416.1041	5.92	416.104	276.517	416.707	310.029	280.654	305.635	451.078	324.82	272.743	316.844	447.215	353.293	314.993	458.517	415.421	334.76	540.045	524.192	403.562	392.782	525.81	510.479	482.403	366.185	550.139	546.857	440.375	675.425	500.346	541.016	401.37	803.711	535.298	627.974	500.03	853.439	626.454	530.572	518.384	358.899	363.527	559.782	542.282	340.667	384.809	603.572	542.83	381.922
3.50_417.1393	3.5	417.139	442.695	465.062	403.342	439.227	467.078	495.737	430.905	426.144	465.69	496.766	411.1	440.294	328.497	325.023	315.239	475.983	361.133	338.529	336.629	483.088	366.291	362.217	306.347	470.07	357.575	368.929	373.735	262.975	364.616	381.661	455.968	277.381	361.379	394.348	456.077	298.521	603.01	625.578	450.505	577.078	581.082	656.728	474.866	619.625	568.574	657.787	473.844
2.79_420.0451	2.79	420.045	474.386	748.749	733.93	212.735	522.527	775.538	777.355	189.502	514.953	806.022	876.101	0	1103.83	1631.19	1235.14	1725.73	1287.87	1637.46	1293.63	1717.7	1287.72	1848.58	1332.93	1774.59	904.763	882.72	866.52	1412.47	953.754	932.999	1088.22	1386.58	1001.28	1066.35	1080.6	1557.64	250.771	340.205	261.111	87.1536	259.433	0	0	84.2778	281.289	385.382	298.734
3.87_422.0575	3.87	422.058	316.554	374.4	292.725	330.955	347.985	387.437	320.529	318.44	374.469	423.692	351.938	346.046	345.865	352.066	297.556	428.941	409.23	368.889	327.736	445.785	409.988	416.713	291.251	477.951	374.995	337.782	446.609	311.724	439.75	358.547	531.942	338.13	450.136	386.104	545.713	362.789	466.181	455.21	385.166	408.919	473.669	496.171	377.075	446.389	531.471	533.978	425.776
3.56_428.1044	3.56	428.104	147.208	159.395	163.035	234.129	180.602	183.337	181.389	179.281	215.982	241.326	327.085	273.506	148.561	160.874	188.274	210.216	297.851	151.921	237.125	264.662	334.59	267.11	235.698	279.669	243.262	202.468	215.784	0	241.338	193.624	340.577	146.71	352.56	263.774	286.049	282.884	217.724	227.435	190.883	199.362	258.603	204.573	175.09	222.488	402.501	324.622	301.864
5.53_429.0407	5.53	429.041	413.979	398.878	158.137	166.325	0	447.75	154.388	192.832	183.524	214.274	201.496	235.41	165.816	406.002	192.123	176.777	204.294	143.561	198.689	169.326	162.352	133.551	154.938	161.777	147.011	151.626	145.163	157.457	176.96	107.318	151.94	194.302	146.351	119.241	445.509	183.279	137.06	157.689	142.986	0	175.878	125.796	0	174.107	119.856	0	192.797
4.95_430.0896	4.95	430.09	0	0	0	2.68037	0	0	0	0	0	0	0	0	207.399	213.883	207.89	250.217	332.807	233.404	274.961	314.489	349.494	330.859	215.274	359.387	238.606	233.538	236.58	218.38	290.487	276.961	361.738	231.965	354.495	339.979	434.637	352.316	260.661	257.03	212.899	250.591	311.177	263.034	247.115	269.336	422.238	425.648	366.267
5.42_430.0898	5.42	430.09	0	0	0	0	0	0	0	0	0	0	0	0	212.278	197.038	230.004	274.3	339.381	201.897	292.707	272.884	367.348	321.02	257.16	337.254	288.273	292.74	268.607	224.198	316.28	320.612	408.266	218.034	453.407	455.098	440.48	337.993	248.932	300.257	208.079	285.253	342.363	274.929	249.814	273.42	479.724	421.607	370.677
4.95_431.0965	4.95	431.096	0	0	0	0	1.31025	0	0	1.58803	0	0.428106	0	0	212.572	217.355	249.13	311.015	387.292	229.866	319.295	356.137	435.209	396.495	267.849	436.392	246.612	266.846	242.961	264.078	337.087	342.457	433.48	238.289	436.057	419.692	528.211	432.123	259.507	274.922	253.245	288.132	355.542	263.034	306.215	276.943	487.271	518.52	464.277
5.42_431.0969	5.42	431.097	0.426547	0	0	4.38731	0	0	0	0	0	0	0	3.19843	400.678	419.188	466.733	606.558	770.943	382.132	686.211	609.423	877.085	768.498	627.701	866.749	634.021	670.185	546.089	474.133	717.139	705.852	899.387	436.906	1038.73	1060.98	1164.95	842.907	491.178	589.895	463.048	604.133	753.212	534.034	558.267	553.649	1056.67	932.061	917.26
6.54_431.0969	6.54	431.097	0	0	0	0.989637	0	0	0	0	0	0	0	0	181.151	173.117	155.343	187.345	185.085	165.302	178.898	192.887	187.266	204.597	158.715	212.163	178.99	205.808	199.376	174.468	212.701	219.078	246.362	190.42	228.812	224.56	281.877	211.828	142.292	145.652	102.751	116.703	149.987	125.228	100.444	115.359	151.621	136.13	101.867
4.29_431.1913	4.29	431.191	216.773	252.702	214.949	209.826	245.007	275.473	221.986	214.514	232.217	266.344	214.444	212.77	224.433	235.995	202.401	253.49	230.52	224.382	196.254	255.479	205.709	241.455	194.781	262.974	196.417	297.841	283.163	193.849	226.145	283.04	329.741	193.105	206.78	285.49	315.631	202.801	285.966	273.012	251.417	330.791	277.929	281.455	260.728	320.667	274.487	278.512	241.397
5.07_431.1914	5.07	431.191	288.786	305.767	283.008	220.299	334.163	349.968	299.706	277.726	323.812	383.721	322.298	250.089	258.404	234.31	213.367	254.815	274.597	241.609	239.137	286.833	286.284	268.268	248.843	303.462	276.439	315.031	306.38	247.456	313.107	350.846	366.064	274.729	300.555	348.682	380.991	283.613	270.786	237.133	231.039	238.642	299.04	286	255.983	276.722	286.731	294.78	250.273
0.72_436.0397	0.72	436.04	0	0	0	0	0	1077.81	0	0	0	1154.62	0	0	0	0	0	0	0	0	0	0	0	0	0	0	0	0	0	0	0	0	0	0	0	0	0	0	0	0	0	0	0	0	0	0	0	0	0
5.53_438.9962	5.53	438.996	357.855	413.342	148.745	217.275	146.532	344.974	298.76	146.028	259.605	317.438	142.903	145.932	127.252	166.155	123.783	141.297	94.7323	149.769	110.098	131.212	116.272	307.806	115.95	136.588	126.334	370.894	163.143	156.503	127.718	77.4337	116.312	118.745	128.316	127.531	111.566	107.852	161.289	202.985	168.037	423.238	308.683	119.076	127.783	355.708	291.782	119.961	138.774
8.32_444.1361	8.32	444.136	101.117	0	0	0	125.388	135.802	70.2459	82.419	134.737	135.554	72.5758	85.1272	81.0779	0	71.5894	0	80.1791	72.8301	80.5652	86.4198	0	168.142	90.2241	107.09	106.915	0	125.693	0	124.365	110.6	293.974	87.0047	122.861	114.091	169.224	0	0	0	0	0	230.958	229.988	88.1491	169.02	267.736	143.403	93.7821
11.52_445.2349	11.52	445.235	0	0	0	0	264.028	414.032	514.036	287.81	291.06	426.075	536.298	295.108	0	0	0	0	137.95	272.976	206.782	0	0	307.31	221.976	0	0	0.398719	0	0	0	295.844	120.118	216.366	198.211	325.711	0	267.233	0	0.029063	0	0.043452	340.2	329.854	259.865	425.677	329.462	440.454	294.227
11.70_445.2356	11.7	445.236	0	401.386	420.228	228.027	0	194.185	0	0	0	0	228.044	0	0	258.305	0	176.263	0	0	0	0	0	0	0	0	0	262.089	0	258.775	0	110.751	0	0	0	0	0	0	231.151	351.262	0	546.154	0	0	101.676	172.295	0	0	0
5.03_446.0450	5.03	446.045	946.67	1365.48	990.402	1038.71	1052.15	1390	1125.85	1047.81	1057.94	1329.26	1179.43	1112.78	1227.87	1366.05	1218.91	1493.1	1397.34	1309.53	1214.46	1518.81	1398.8	1451.27	1203.24	1545.88	1505.34	1600.7	1845.85	1548.02	1609.84	1636.44	2192.26	1571.58	1794.64	1647.62	2272.56	1688.14	1596.16	1556.56	1085.58	1197.34	1626.42	1477.19	1091.29	1203.66	1740.28	1613.02	1251.22
5.23_446.0843	5.23	446.084	0	0	0	0	0	0	0	0	0	0	0	0	256.777	207.831	171.896	195.859	235.228	216.756	193.674	170.454	240.698	205.927	186.886	225.15	113.787	67.9147	197.225	170.974	102.676	58.5913	217.125	167.502	100.959	0	246.983	178.939	77.6293	0	19.6362	0	0	0	6.72298	8.19865	80.1546	0	9.97346
4.54_446.0846	4.54	446.085	0	0	0	0	0	0	0	0	0	1.69361	0	0	306.112	307.913	322.142	372.592	510.564	342.36	359.529	467.068	546.553	449.825	377.734	462.143	318.347	281.953	322.57	324.031	381.695	363.206	487.684	315.248	452.467	477.181	595.419	424.671	291.575	312.457	281.486	325.827	406.868	287.68	294.627	325.703	507.978	477.912	408.513
3.26_447.0528	3.26	447.053	16268.5	22561.6	16927.2	21047.2	18699.9	23671.6	18041.5	20738.2	18392.5	24215.7	20395.6	21740.3	27550.7	29303.7	29230.7	34078.8	31787.3	29483.8	31559.3	35507	31674.2	34520	30303.8	37312.8	34594.7	43220.2	49499.5	29817.3	37154.2	44254.6	59409.7	30396	39933.8	48405.8	58859.7	34567.2	33433	31944.8	23817.2	29878.3	35659.1	32654	24101.1	31168.8	38976.4	35695.7	27034.5
5.92_447.0922	5.92	447.092	0	0	101.595	0	2.8178	1.13655	105.605	0	4.224	0	114.711	0	2811.52	2545.68	2612.81	2815.38	3125.94	2712.65	3010.24	2762.72	3269.59	3286.41	2900.78	3053.72	1745.87	1296.06	2799.43	2570.89	1934.69	1290.77	3358.08	2685.72	2185.91	1615.51	3725.24	3118.49	1246.33	555.289	462.302	499.175	1329.57	565.823	456.572	510.58	1465.49	638.116	597.389
4.95_447.0923	4.95	447.092	0	0	0	0	0	0	0	0	0	0	0	0	270.47	266.057	316.876	357.877	494.892	273.682	393.984	424.816	503.137	452.93	377.587	552.13	346.958	372.695	309.294	289.428	406.58	441.858	509.258	291.08	457.529	535.519	628.729	561.54	328.758	349.781	341.552	393.5	492.518	304.734	416.094	396.136	504.161	576.987	585.814
0.81_450.0554	0.81	450.055	1693.24	3150.84	1645.71	1796.34	1762.69	3119.91	1627.43	1816.17	1779.1	3561.29	1785.16	1838.7	1725.19	1837.55	1575.69	2173.45	1915.58	1689.94	1606.25	2168.13	1814.84	1980.19	1641.75	2287.42	1893.06	1688.66	1939.81	1540.06	1971.72	1661.33	2312.9	1460.35	2175.1	1733.65	2387.2	1544.5	2242.85	2392.05	1901.61	2064.5	2335.4	2307.77	1876.07	2002.92	2590.88	2535.86	2120.58
11.36_452.2771	11.36	452.277	364.939	405.781	396.196	461.418	383.931	457.44	388.538	462.318	412.438	470.417	441.863	497.031	130.667	356.822	253.388	208.177	144.823	372.193	258.053	202.913	146.527	384.61	245.699	221.473	136.849	259.168	119.469	218.668	136.938	266.996	148.838	226.718	135.621	288.738	138.787	264.454	482.708	801.601	721.956	944.598	510.599	798.288	741.995	952.482	552.813	869.529	767.027
4.25_453.1001	4.25	453.1	539.597	598.18	684.422	469.663	584.746	628.058	693.263	520.533	555.199	668.693	747.087	536.383	657.472	658.932	579.784	672.551	622.793	673.018	626.184	644.274	633.337	701.986	616.372	688.511	672.743	695.722	631.076	645.325	705.24	724.317	635.197	682.889	716.476	723.564	661.699	713.837	544.632	594.645	488.826	441.715	590.067	580.609	549.121	439.583	591.957	606.671	505.019
4.01_453.1004	4.01	453.1	2291.27	2461.79	2428.73	2399.5	2430.71	2498.03	2507.45	2405.79	2255.07	2463.38	2492.3	2342.9	2526.97	2469.71	2391.53	2626.43	2595.07	2565.46	2503.32	2678.06	2408.81	2556.22	2289.02	2629	2509.69	2617.68	2560.02	2447.72	2597.83	2594.04	2647.3	2468.04	2508.12	2691.86	2573.17	2485.47	2921.89	2806.28	2653.8	2658.98	2978.24	2851.95	2677.73	2708.22	2816.43	2914.66	2665.95
6.14_462.0919	6.14	462.092	408.369	558.855	415.361	0	447.329	581.129	430.135	117.029	429.308	631.868	457.429	116.475	651.807	694.758	701.514	859.188	671.749	694.073	781.062	900.068	715.87	873.859	768.435	951.148	556.386	600.857	624.672	668.448	607.497	593.859	768.235	708.559	680.606	679.408	817.836	738.506	278.892	364.201	285.566	0	292.938	400.454	289.352	83.8753	316.784	401.624	328.554
6.82_462.0925	6.82	462.092	0	0	0	0	123.862	0	75.5554	77.4556	145.846	0	94.5982	89.431	0	0	0	0	94.8443	73.0351	87.9578	89.0368	108.522	74.5769	64.3473	98.595	102.56	0	114.019	0	101.813	104.726	163.279	71.925	112.406	123.665	180.892	83.6196	0	0	0	0	226.463	0	136.321	170.232	260.516	164.56	146.896
3.26_463.0475	3.26	463.048	119.441	0	0	0	142.586	0	122.509	0	134.251	0	0	171.518	173.796	0	183.797	0	209.471	185.531	204.906	222.601	0	228.469	193.928	254.517	215.643	249.461	296.137	0	213.965	275.627	344.839	201.271	241.703	297.787	334.202	211.846	200.94	0	153.455	0	228.958	216.552	155.731	0	246.095	226.932	194.988
3.67_463.0477	3.67	463.048	137.274	163.391	150.809	48.6899	138.02	181.481	146.334	50.0348	146.58	193.697	186.169	0	198.973	236.036	245.207	256.493	226.779	219.839	256.685	248.519	239.057	278.278	235.91	258.472	266.998	229.968	295.643	256.139	257.351	239.947	353.858	257.928	308.372	281.88	346.026	298.533	142.229	135.582	77.2102	0	166.511	146.108	65.94	40.6906	164.47	137.101	75.7177
5.35_463.0871	5.35	463.087	0	0	0	0	0	2.62876	0	0	0	0	0	0	538.767	516.156	508.682	494.308	610.653	552.263	538.709	524.624	644.78	640.68	534.245	575.305	473.66	410.712	407.743	416.366	496.13	430.869	547.035	428.941	572.296	453.289	579.281	468.977	422.554	460.378	259.59	316.941	470.005	482.44	315.525	362.728	539.208	550.986	350.097
5.43_463.1448	5.43	463.145	1158.2	729.146	538.812	470.818	1192.51	819.144	592.149	471.091	1185.74	753.624	576.481	468.029	487.395	494.008	482.23	746.417	523.686	508.533	471.137	776.922	507.728	509.257	466.29	769.324	431.882	597.096	823.926	471.96	439.454	587.86	853.49	483.695	448.194	588.181	875.938	480.692	803.504	905.665	830.681	1014.68	801.393	932.324	779.11	1091.92	800.352	895.533	810.231
5.62_463.1448	5.62	463.145	3069.76	1321.58	937.78	533.245	3290.83	1423.21	1045.52	569.411	3115.05	1380.41	986.697	525.576	764.641	565.343	1195.47	1091.58	756.029	573.696	1224.08	1077.3	747.102	604.478	1203.18	1083.58	841.682	943.155	1343.98	786.815	894.753	964.423	1524.6	848.889	838.656	964.199	1529.87	840.758	976.221	1186.25	1401.98	1325.43	1011.75	1262.93	1416.07	1427.38	952.991	1220.58	1410.23
1.08_464.0712	1.08	464.071	469.169	0	494.238	600.544	441.024	0	446.069	598.138	395.433	0	0	0	0	597.713	564.82	749.29	681.728	552.953	486.534	665.461	683.548	0	487.342	613.894	752.779	699.797	822.893	0	777.624	657.617	985.321	496.643	844.555	704.811	792.519	528.127	841.149	908.086	661.182	674.576	922.463	885.484	699.749	370.142	961.482	876.511	778.004
1.40_464.0713	1.4	464.071	344.034	1260.47	387.37	432.884	367.616	1279.78	281.873	368.902	310.897	1428.05	144.738	386.693	386.221	393.613	411.885	496.472	431.788	347.725	402.645	0	449.693	352.827	392.385	498.028	422.591	478.763	591.477	385.431	476.27	501.318	611.062	336.584	538.401	487.62	521.519	388.122	531.399	570.524	408.84	447.249	618.856	580.804	448.899	391.511	672.38	583.719	519.573
3.91_468.1499	3.91	468.15	163.082	197.756	176.028	196.358	175.073	218.805	198.826	176.549	197.01	221.932	207.442	198.121	291.193	279.605	302.138	336.403	324.546	290.631	334.479	337.595	305.651	298.432	323.854	340.54	371.545	455.281	398.779	290.014	425.75	491.36	470.507	313.184	411.497	516.279	461.277	350.262	264.228	252.546	212.047	247.461	266.058	261.965	204.292	246.987	273.596	244.246	210.85
3.26_469.0345	3.26	469.034	318.343	386.151	362.474	408.486	372.137	419.753	356.401	403.063	336.298	409.818	360.37	378.008	470.232	465.74	491.897	536.119	488.877	459.449	479.595	535.076	472.616	491.952	482.836	518.063	524.034	581.484	607.164	500.98	564.055	625.056	677.46	503.523	534.551	620.843	620.564	499.316	509.839	521.899	431.347	498.769	558.971	528.072	434.858	500.302	536.789	524.703	444.337
0.80_470.1485	0.8	470.149	118.333	0	98.3317	126.371	119.673	0	107.138	127.113	131.809	0	0	133.368	110.644	110.459	146.006	120.984	117.068	130.809	138.562	131.958	120.544	124.887	147.748	143.014	151.463	186.194	182.538	152.092	143.765	197.13	215.729	173.086	149.109	208.141	226.293	173.674	161.535	106.881	115.372	133.676	168.703	124.674	116.135	147.698	188.825	128.716	121.014
6.34_471.1859	6.34	471.186	427.328	475.853	442.548	422.838	427.621	518.574	420.037	448.71	408.15	511.833	440.992	430.042	480.56	464.593	410.104	535.197	508.05	494.079	428.814	552.214	494.387	529.611	441.151	545.879	400.38	497.837	568.143	410.718	420.121	511.539	649.99	419.176	398.213	516.822	642.773	424.958	710.07	676.741	550.222	645.898	713.407	700.405	545.141	684.697	674.861	676.153	569.271
10.44_474.2612	10.44	474.261	303.227	351.614	340.695	369.311	323.472	413.106	357.39	374.935	541.136	679.923	410.798	413.102	156.059	325.081	266.866	220.853	176.407	357.516	400.901	204.507	167.559	363.891	264.351	227.684	192.293	223.661	163.532	208.954	200.541	241.905	182.163	232.927	215.295	287.995	170.083	266.686	398.682	589.312	488.717	570.015	390.916	873.738	527.304	681.59	466.459	632.397	606
7.20_476.1078	7.2	476.108	1540.95	2150.55	1442.91	501.331	1718.81	2230.01	1571.28	453.122	1875.57	2453.49	1676.25	431.849	2271.73	2598.8	2564.94	3299.71	2575.93	2800.23	2913.87	3275.7	2740.55	3161.3	2761.22	3562	2166.97	2165.72	2338.4	2475.06	2247.79	2254.81	2894.99	2542.79	2608.51	2488.41	3045.3	2855.73	1054.21	1557.05	1037.04	312.023	1114.27	1544.48	1074.83	296.261	1242.13	1681.23	1165.99
11.00_476.2769	11	476.277	161.329	266.712	151.929	244.429	199.036	267.77	245.657	239.781	216.549	268.609	268.406	332.063	104.193	218.441	165.906	130.232	0	190.173	166.15	137.87	118.351	244.989	0	159.463	128.558	180.361	74.3942	155.419	123.539	158.634	86.7462	119.225	136.671	198.131	101.233	155.722	246.284	432.052	322.813	463.796	243.883	329.776	367.77	404.776	288.725	413.877	375.303
10.85_476.2770	10.85	476.277	614.933	706.75	616.496	810.654	721.473	868.33	744.019	794.196	758.248	888.433	847.498	880.396	296.802	655.101	550.987	407.787	0	693.772	569.149	428.712	304.371	757.989	554.081	496.553	346.525	473.502	268.457	398.83	387.329	526.856	281.354	419.293	398.006	605.793	303.563	496.76	806.769	1269.67	1152.66	1396.75	870.93	1313.8	1245.26	2225.6	1054.97	1485.51	1398.98
4.17_477.0635	4.17	477.063	5569.08	6590.48	5554.04	6019.7	6378.42	6838.07	5725.76	5828.75	6793.92	7414.1	6730.66	6397.5	7234.72	7028.33	6830.07	8450.56	8535.74	6967.05	7591.02	8679.52	8452.99	8029.6	7173.44	9322.7	11061.5	8875.38	11535.6	8389.34	11975.5	9313.39	14029.1	8612.79	12890.9	10425	14296	9809.03	8403.81	7944.11	4950.65	5773.54	8994.02	8153.27	5070.61	6236.46	10237.8	8721.59	5806.21
5.04_477.0635	5.04	477.063	26031.7	35314.4	28101.7	28328.2	28413.7	37243	29678.2	28967.8	27782.8	37639.4	31296.4	29327.6	34656.7	35430.5	32592.8	40002.9	36373.1	36803.2	34016.8	40819	36032.1	37774	32817.3	41495	40868	42397.2	51475.4	41263.4	42999.8	43148.3	57709.5	42351.7	44364.2	43923	58788.7	44688.2	42391.3	40646.2	28982.5	31455.5	42578.8	40922.8	28978.5	32788	44748.9	42503.6	30447.7
3.56_477.0789	3.56	477.079	85.6322	0	85.2968	137.043	108.343	108.236	85.4845	97.7895	113.208	136.419	156.676	145.174	73.8756	0	116.276	109.597	155.507	80.5867	132.723	146.121	172.749	142.648	141.284	146.296	110.072	105.462	131.381	100.973	148.054	106.505	184.778	86.0508	190.137	135.42	166.509	153.484	102.632	126.302	111.806	0	143.854	110.928	91.5074	119.648	214.952	170.428	177.283
6.00_477.1027	6	477.103	0	0	0	0	0	0	0	0.000668	0	0	0.54405	0	248.696	249.028	239.521	274.103	289.128	254.333	278.249	248.655	281.414	294.159	252.832	263.673	201.544	152.951	200.503	187.142	230.729	161.535	230.244	169.209	249.122	169.78	253.79	214.887	182.858	221.153	118.176	161.159	205.707	220.495	134.674	159.224	215.064	237.921	175.361
2.60_478.0869	2.6	478.087	5552.1	6978.16	0	631.822	6236.77	7072.43	6107.34	449.093	6451.89	7505.14	7057.75	6492.49	760.446	433.892	6058.26	740.204	1340.05	5885.4	6626.92	7613.52	7086.21	6847.1	6805.48	8166.35	1801.44	708.92	485.021	453.707	1239.96	98.1296	9972.36	5040.75	864.173	7677.95	0	5925.75	1300.77	1039.8	1604.54	8877.21	128.022	411.071	1462.05	8885.74	11164.4	571.824	895.023
3.25_479.0427	3.25	479.043	0	0	0	119.508	104.994	0	96.2906	0	111.917	0	0	134.901	0	0	157.949	203.983	183.687	169.685	179.838	203.167	171.537	191.384	178.544	205.26	193.666	229.131	256.943	0	195.711	256.319	304.249	182.404	203.778	264.395	302.963	215.905	0	0	0	0	209.424	188.771	126.952	185.726	210.562	201.946	156.576
8.55_479.2485	8.55	479.248	0	0	0	0	0	266.367	0	0	0	0	0	0	0	0	0	0	0	159.577	0	139.178	141.301	263.072	0	0	301.594	338.56	420.989	277.207	303.878	374.658	478.055	268.085	307.189	362.213	453.846	276.028	293.779	459.954	219.279	237.745	283.449	280.601	219.305	167.521	258.175	283.083	204.812
8.35_479.2492	8.35	479.249	0	88.6114	52.26	0	0	76.618	0	54.1056	0	0	0	0	0	0	83.1431	0	91.5052	65.9194	0	93.4348	78.1356	77.5673	67.0617	0	87.5574	0	166.097	90.9923	97.2964	0	148.084	0	0	148.146	0	138.542	0	0	96.8857	0	0	0	0	135.644	162.074	0	126.392
5.00_480.0633	5	480.063	6891.27	0	6901.86	0	7626.03	8050.58	7265.26	6201.34	7596.65	8225.81	8078.8	6672.46	7196.06	0	5632.39	8492.63	7847.94	7550.5	5967.92	8514.23	7788.29	8381.41	5687.57	8680.45	4814.61	0	6949.27	0	4920.69	6434.03	7883.85	5452.85	5376.15	6776.7	8199.16	6019.45	9208.77	9835.04	8318.78	9071.81	9218.63	9870.67	8293.57	9248.99	10384.6	10526.5	9162.03
11.39_480.3084	11.39	480.308	107.364	130.428	112.057	149.743	115.387	132.47	134.754	139.092	152.302	174.032	153.385	183.63	38.1178	107.097	74.7719	80.9491	53.7194	112.95	87.8725	78.6808	47.7404	136.483	88.9484	85.2061	49.8963	87.993	48.0583	65.2882	54.7343	93.0966	47.6939	66.4749	63.8458	105.483	53.19	90.7898	166.5	234.924	211.725	279.051	159.124	234.422	212.469	275.576	207.089	260.468	262.405
11.59_481.2562	11.59	481.256	780.789	1019.68	997.524	1014.83	858.938	1060.91	1060.46	1050.64	951.928	1145.08	1176.91	1134.77	293.381	812.793	596.931	511.89	309.457	845.668	650.506	485.589	304.682	886.984	627.357	501.629	343.175	557.985	241.196	532.424	385.141	563.738	283.306	519.789	403.096	638.2	296.324	581.769	1060.97	1805.08	1548.26	1968.96	1110.54	1655.46	1515.11	2014.12	1254.41	1844.3	1739.04
5.00_482.0614	5	482.061	777.159	867.865	758.025	730.746	897.627	892.649	842.82	715.393	848.278	922.4	920.947	737.274	800.075	831.02	620.308	946.321	887.907	832.447	672.117	958.188	915.464	949.927	611.863	1017.75	535.612	678.867	775.699	569.019	531.045	689.18	843.89	576.22	584.752	731.003	898.364	661.065	1021.18	1126.76	927.267	1043.26	1049.61	1058.49	952.926	1054.98	1144.91	1183.64	1064.97
11.90_483.2718	11.9	483.272	0	0	0	3.2051	473.479	454.728	495.812	474.594	523.642	603.924	652.336	617.294	0	0	0	0	213.749	374.748	363.78	272.25	0	528.068	359.163	337.792	0	0	0	0	0	289.291	175.889	0	240.017	386.876	0	297.972	0	0	0	0	677.479	305.067	873.547	624.848	776.466	1097.04	1065.38
10.26_485.2743	10.26	485.274	200.929	318.066	336.948	223.395	211.894	341.4	326.933	213.077	229.344	302.582	384.245	219.582	143.691	235.829	183.154	182.119	142.938	242.901	187.401	181.218	133.801	257.306	174.025	178.25	127.667	177.235	117.378	209.123	124.379	178.348	131.896	209.626	122.027	165.175	132.551	195.381	250.115	331.881	276.916	383.435	245.739	315.183	270.791	417.96	248.667	340.31	302.619
3.57_492.1029	3.57	492.103	17487.9	21493.4	18164.3	21144.5	19988.5	22159.3	19671	20779.5	19496.5	23008.1	22365.4	22140.5	20236.3	19486.6	20827.8	25124.5	23077.9	19497.2	22342.4	26068.1	23136.1	22082.7	21439	26945.8	23962.8	21046.5	26815.7	18493.6	26075.4	21089.1	32091.8	18480.3	27472.7	22337.3	30439.3	21151.5	27763.3	28575.2	22163	26747.6	28808.2	27782.8	21909.4	27157.1	31141.7	29938.8	25031.8
5.77_494.0788	5.77	494.079	9320.29	11481.5	9627.62	8919.89	10194.8	12025.7	9905.5	8437.77	10244.6	12658.2	11207.8	9240.43	13998.6	14047.2	11820.5	16099.6	15555.5	14061.1	12931.9	16203.9	15801.8	16763.1	12448	16676.4	14000.4	22853.8	24682.1	17222	14886.9	22849.5	29503.1	17645.6	16641.5	26133	30653.6	19161.9	35638.1	37520.9	32427.5	35826.7	36753.2	38009.3	32762.7	35684.5	41093.9	39940.3	35637.5
3.18_494.0818	3.18	494.082	240.386	269.338	244.88	229.635	263.19	290.196	266.308	218.392	269.841	307.518	269.108	228.841	245.876	209.946	220.647	264.789	236.276	213.977	225.707	252.19	269.047	231.498	209.877	265.382	241.466	205.831	249.202	195.214	255.068	187.296	295.975	186.727	248.205	0	273.088	202.971	372.685	405.086	320.695	336.604	383.499	397.287	319.231	328.838	386.235	411.673	343.618
2.39_495.0738	2.39	495.074	161.204	210.064	169.539	173.62	181.594	228.62	0	169.783	191.261	215	187.325	0	152.742	193.169	0	224.382	0	171.959	0	0	0	0	0	0	23.9389	349.906	369.594	242.202	188.569	321.35	0	234.253	218.064	0	432.274	238.262	350.565	368.634	31.2141	401.969	0	0	325.218	369.612	393.319	409.015	374.901
4.68_496.0765	4.68	496.077	115.036	0	124.416	81.3795	120.18	132.037	125.646	98.6066	132.36	152.372	129.218	98.9528	84.9575	0	73.5848	115.468	100.71	96.1205	69.7852	106.468	98.2206	94.5644	62.8798	119.765	49.9186	78.4845	115.98	0	51.4455	74.2584	118.835	72.5517	50.4703	88.5181	120.712	78.8393	137.415	0	155.322	0	159.296	145.814	144.597	155.607	165.875	175.824	170.485
6.24_498.1604	6.24	498.16	471.998	525.89	496.803	423.96	492.179	548.224	476.698	397.529	491.927	546.386	517.697	409.351	427.454	438.437	332.525	465.904	441.903	460.89	353.375	455.023	436.014	494.643	341.27	465.87	518.984	520.662	598.86	514.313	547.322	505.211	677.847	538.396	554.742	505.801	657.276	532.649	482.754	524.08	349.954	401.789	466.666	521.883	374.65	403.18	483.327	520.828	374.101
4.16_499.0451	4.16	499.045	182.707	0	167.439	172.817	165.25	194.288	168.827	168.545	169.743	191.959	171.873	162.483	196.25	184.162	190.741	203.508	207.912	189.909	183.536	217.52	207.06	205.017	190.39	224.534	274.936	221.613	279.478	209.356	274.63	230.393	312.811	230.964	290.819	229.507	315.283	229.963	212.77	211.259	127.166	0	230.378	207.64	139.494	157.828	216.944	238.124	157.442
4.01_499.0924	4.01	499.092	216.189	209.637	224.312	222.763	225.982	237.031	230.232	218.837	236.728	227.965	232.925	225.865	231.064	204.905	232.914	224.263	252.201	198.184	238.226	229.526	230.528	250.251	214.264	239.2	253.299	230.757	227.108	232.976	243.483	218.318	240.065	214.683	247.594	263.699	244.366	239.324	235.748	235.738	230.673	220.341	259.094	226.044	235.223	231.458	270.37	233.475	252.278
10.47_502.2930	10.47	502.293	66.2521	104.281	85.9301	201.385	185.763	99.4105	84.2098	92.0941	96.1072	121.755	245.573	142.436	0	82.9615	69.9211	52.8132	41.3187	84.9582	86.7042	65.2836	49.9661	113.701	66.0896	62.2963	46.4524	62.4978	42.9894	55.962	51.6952	158.42	48.9191	59.3634	58.4563	87.7715	50.2286	78.3778	99.1189	135.829	144.602	301.036	209.871	305.126	137.374	361.454	126.54	184.545	178.387
11.02_504.3065	11.02	504.307	110.136	128.533	117.764	129.206	133.182	153.894	118.399	117.349	147.501	203.49	170.138	170.821	60.3728	112.963	103.603	77.8945	67.5316	108	114.718	86.0029	83.2991	148.833	94.9467	84.6026	68.4918	91.5464	54.3163	89.1812	76.9136	95.9978	70.035	84.4536	87.9792	120.216	72.6222	98.7051	148.8	192.77	167.681	211.31	151.03	205.504	194.245	259.773	180.872	236.121	238.404
10.88_504.3080	10.88	504.308	144.519	158.815	144.249	175.301	155.461	195.885	174.269	166.513	183.466	206.572	218.187	219.601	61.9181	152.604	129.539	106.164	74.0092	136.163	142.588	98.8287	82.3664	195.373	125.569	104.364	90.8575	123.574	59.3325	98.8692	93.4047	119.357	76.9772	104.968	108.223	141.681	80.5545	0	195.241	271.51	254.767	291.865	196.289	312.28	270.872	295.083	250.339	335.067	328.98
10.96_505.2560	10.96	505.256	834.972	1043.4	982.275	1105.45	1090.59	1230.96	1089.73	1126.05	1201.81	1416.06	1362.11	1413.99	290.601	876.469	657.705	522.721	316.481	941.266	710.605	584.283	335.912	1136.94	687.112	668.638	301.065	590.534	303.223	507.505	354.732	693.809	359.977	567.679	427.36	764.676	418.196	711.105	1212.07	1796.58	1580.44	1991.33	1276.6	1959.37	1736.57	2158.8	1486.34	2231.22	2025.73
10.78_505.2567	10.78	505.257	0	0	0	0	103.597	136.389	111.517	0	0	143.182	0	141.325	0	0	0	0	46.2738	115.692	105.227	71.1954	0	131.121	110.065	0	0	0	0	0	76.3251	97.1593	67.266	0	0	108.34	74.4848	99.6767	0	0	0	0	131.371	158.503	142.441	177.408	144.041	191.831	141.912
11.35_507.2714	11.35	507.271	0	0	0	0	175.576	0	169.618	0	180.379	226.795	208.033	200.542	0	0	0	0	102.62	178.97	157.893	113.579	101.301	200.621	157.998	0	0	0	0	0	0	146.899	94.4546	0	0	0	88.2211	154.8	212.131	0	0	0	209.35	260.645	268.891	321.235	218.906	312.63	261.607
11.59_507.2719	11.59	507.272	221.786	271.51	252.97	266.102	256.802	289.184	278.307	262.995	309.24	375.761	321.217	341.342	73.4116	256.079	0	0	0	251.935	0	0	0	286.234	0	0	0	0	0	0	0	0	0	123.54	0	0	0	0	313.286	567.019	475.074	660.288	357.515	530.149	517.61	672.107	402.223	628.686	550.737
6.55_508.0937	6.55	508.094	44.1919	0	0	0	49.4866	56.8494	54.7388	40.2617	56.4958	60.9364	61.9791	51.9996	46.2763	0	38.7043	0	51.4403	47.1897	51.842	57.1015	56.478	50.0083	46.5673	68.5865	41.9768	0	0	0	48.4427	77.5489	102.888	49.8391	51.0629	84.2237	120.561	59.6994	196.983	0	0	0	206.547	172.294	144.364	170.712	216.631	197.624	194.281
3.13_508.0975	3.13	508.098	885.896	1095.29	874.862	994.838	990.228	1088.63	940.992	929.856	981.199	1170.93	1061.06	1013.12	823.067	817.645	782.386	1014.28	951.873	801.518	864.164	1077.41	973.218	922.586	850.146	1147.64	887.891	997.475	1218.32	797.811	967.166	996.834	1475.61	781.627	1047.97	1186.89	1503.32	939.45	1427.56	1389.22	1065.2	1248.99	1449	1387.64	1083.85	1220.12	1656.22	1550.46	1264
4.08_508.0977	4.08	508.098	469.171	518.322	333.879	285.358	485.465	340.43	302.735	287.806	483.296	351.592	318.851	283.387	302.275	308.101	299.583	350.873	327.615	297.411	290.944	324.069	303.686	292.666	283.68	319.839	364.911	274.046	338.905	307.14	359.639	352.002	361.386	281.183	356.697	253.171	355.861	304.568	452.726	507.929	420.69	407.715	448.575	481.601	397.277	619.372	440.292	498.604	374.931
8.77_509.1557	8.77	509.156	171.642	152.32	405.778	301.109	153.925	134.833	412.055	304.557	126.607	89.0909	375.084	280.823	336.118	320.831	439.225	424.549	323.204	300.74	450.682	368.679	293.127	299.88	391.563	361.776	736.809	547.947	826.136	594.709	773.34	598.506	907.368	592.229	716.064	550.86	864.753	582.319	543.005	622.077	374.215	449.441	495.844	647.091	354.765	430.385	468.461	660.008	321.016
5.49_510.0735	5.49	510.074	148.466	0	143.425	0	163.741	186.949	149.986	120.924	172.548	195.584	165.599	133.873	185.478	0	181.628	216.434	237.961	207.693	210.392	244.036	233.668	227.672	203.885	258.147	283.897	572.115	498.483	343.273	301.786	565.074	592.233	327.232	344.616	606.205	632.053	395.284	438.665	414.812	354.528	382.671	423.946	422.658	372.113	387.954	474.416	467.029	418.286
11.08_513.3056	11.08	513.306	108.645	220.418	114.681	184.706	154.433	253.333	129.381	128.596	104.971	248.072	140.897	151.112	22.6351	99.6205	69.5778	50.6793	26.3579	100.266	77.3798	62.7998	35.2443	118.074	75.1799	68.509	30.1779	69.2336	20.9303	48.4101	31.2904	69.4278	52.6371	50.6215	34.5391	80.923	52.4902	0	150.735	339.856	189.046	435.306	229.62	235.088	191.199	431.332	170.945	258.269	214.093
4.80_514.1641	4.8	514.164	380.148	311.486	279.458	131.109	420.235	313.224	277.099	128.369	446.817	325.916	317.661	135.632	128.086	158.484	169.156	295.2	143.849	155.906	191.048	279.394	161.335	186.491	170.85	339.918	137.552	151.261	250.146	177.262	136.07	158.782	316.275	171.129	155.732	170.321	351.374	186.66	106.784	136.15	152.487	123.739	116.89	136.122	167.01	122.523	129.889	142.955	190.041
3.26_515.0397	3.26	515.04	867.851	971.212	849.751	995.656	893.4	1044.63	893.712	1020.98	851.551	1013.18	926.658	1008.13	1203.64	1212.26	1206.88	1276.01	1228.66	1262.37	1253.36	1363.95	1214.7	1280.85	1217.32	1357.75	1325.8	1493.26	1575.17	1193.47	1366.66	1518.33	1705.59	1227.3	1401.17	1505.38	1611.68	1278.4	1335	1325.64	1094.21	1181.17	1401.43	1304.72	1141.58	1236.45	1409.65	1367.46	1149.48
4.01_515.0707	4.01	515.071	306.488	322.222	329.172	350.612	329.497	321.431	352.366	360.133	325.047	332.24	350.686	355.847	348.055	325.839	348.16	343.91	351.344	349.513	336.446	346.489	338.009	355.325	312.896	360.88	339.376	368.9	351.618	331.792	351.825	347.572	351.379	332.658	341.181	358.561	346.84	329.956	350.035	351.047	342.565	344.67	383.803	377.618	348.475	341.146	373.652	357.651	371.069
5.92_515.0794	5.92	515.079	0	0	9.37022	0	0	0	0	0	0	0	8.4145	0	212.229	191.381	188.744	190.83	225.28	223.406	205.115	197.888	208.26	218.65	202.641	203.047	141.353	112.733	211.056	190.267	139.793	114.376	221.758	202.901	136.333	106.689	232.729	212.088	95.861	0	34.047	35.6163	101.364	0	34.1555	0	97.077	0	0
6.34_517.1915	6.34	517.192	251.448	304.39	273.094	250.377	283.66	349.652	271.405	283.181	291.306	346.016	315.84	306.989	297.436	310.603	255.275	342.877	330.269	322.446	320.47	357.827	333.095	383.961	286.515	371.508	259.816	315.246	350.969	269.741	269.639	362.437	435.425	236.591	291.246	348.795	439.844	275.727	465.491	414.06	340.192	427.913	497.452	476.98	376.572	474.505	504.97	482.27	388.036
5.88_519.1858	5.88	519.186	319.263	383.695	371.703	308.064	345.693	409.251	360.471	301.924	335.756	411.607	346.411	327.086	340.041	314.181	297.394	385.123	168.352	344.973	288.677	410.865	179.596	352.274	303.09	376.802	252.236	361.863	353.467	281.283	275.682	340.144	414.641	297.451	143.926	359.598	412.459	140.411	408.808	436.083	359.515	419.467	441.172	455.068	361.638	427.523	415.88	430.332	371.999
5.43_519.1866	5.43	519.187	137.433	176.804	160.146	111.688	162.301	175.799	142.792	116.973	142.51	172.213	142.914	137.924	133.013	138.897	116.675	152.739	139.738	144.702	131.854	166.408	135.26	155.448	114.602	171.215	85.8346	112.939	129.783	95.1768	82.6076	102.001	135.608	90.5752	74.6243	104.782	138.073	113.91	177.81	167.868	165.014	183.188	168.873	200.789	160.757	162.905	172.641	178.424	172.812
5.37_521.2017	5.37	521.202	516.924	549.097	489.162	407.322	539.095	583.65	507.358	438.536	534.766	575.208	521.544	448.453	436.304	457.165	432.468	568.578	434.896	476.356	452.251	580.263	437.986	482.93	434.771	559.31	417.712	528.314	559.863	404.908	413.608	530.077	598.741	425.318	423.155	521.394	628.709	444.46	654.636	631.464	559.886	664.048	626.882	700.292	552.975	707.816	628.074	680.106	544.842
8.35_525.2534	8.35	525.253	0	0	0	0	0	76.4061	0	0	0	0	0	0	61.249	0	67.7654	92.1562	88.5066	61.364	0	92.1161	84.5863	47.7601	53.9188	94.0017	127.828	0	0	0	0	0	0	102.419	88.596	116.603	0	144.608	98.7179	0	106.963	0	0	0	0	114.324	0	139.609	113.21
8.54_525.2541	8.54	525.254	0	0	0	0	0	0	0	0	0	0	0	0	0	0	0	0	0	0	0	0	0	0	0	267.742	239.879	266.436	281.601	231.247	245.049	321.752	330.801	227.375	260.821	306.765	380.469	271.257	229.848	360.131	182.526	207.224	225.836	408.717	168.47	224.888	239.989	257.808	203.729
4.01_531.0430	4.01	531.043	327.426	369.508	345.9	369.698	307.47	309.419	330.314	330.146	285.887	294.073	302.908	314.58	351.5	387.178	350.539	383.272	329.965	349.935	324.485	321.973	302.972	345.152	281.549	324.927	359.128	364.532	357.989	403.507	329.729	309.696	323.404	327.014	308.593	319.185	297.182	316.493	363.868	425.009	395.834	397.269	352.478	339.413	331.594	339.351	345.463	330.523	311.683
10.26_531.2799	10.26	531.28	1439.55	2097.35	2598.87	1497.59	1568.16	2274.75	2625.06	1600.38	1571.09	2293.42	2748.92	1526.44	1066.3	1737.55	1295.92	1273.05	1043.73	1779.88	1360.96	1303.82	1057.9	1846.65	1299.51	1283.63	951.68	1180.82	811.913	1451.97	954.513	1214.7	902.778	1408.93	965.617	1270.65	925.303	1478.04	1879.41	2308.39	2035.36	2959.07	1899.58	2463.3	2073.89	3145.69	1958.86	2645.47	2134.05
10.68_533.2956	10.68	533.296	117.188	175.849	170.126	133.009	106.26	181.363	162.11	114.784	126.982	168.382	209.457	125.671	73.8008	130.007	88.6344	84.4965	76.7311	131.151	84.7613	86.78	72.6416	140.791	80.2793	92.2302	66.5692	69.3714	44.7144	80.5229	58.9977	81.6959	47.861	72.3562	57.7447	77.9448	53.288	73.1346	174.33	212.795	198.101	273.035	170.87	228.392	200.511	324.361	186.091	240.987	212.656
8.97_538.2180	8.97	538.218	56.3583	47.5065	118.29	133.916	56.1402	49.8567	112.7	77.3317	59.6361	29.722	147.302	146.729	66.4437	181.178	84.7429	92.5083	63.9364	164.258	91.5546	110.163	72.258	181.396	81.2163	103.98	69.86	60.1579	203.288	221.481	63.0044	63.1278	260.222	200.967	65.573	60.3193	249.385	223.66	138.8	208.072	99.4593	219.053	108.514	224.658	96.1105	212.764	119.475	237.178	104.109
6.75_540.1710	6.75	540.171	823.767	1032.99	899.67	791.406	862.571	1035.56	971.309	810.267	878.818	1074.99	1003.52	836.924	928.316	926.336	742.69	916.119	1028.64	952.74	797.497	916.583	981.127	1017.77	720.088	978.549	1042.29	1044.32	1210.62	999.83	1160.49	1115.81	1349.25	1046.29	1156.4	1094.94	1356.31	1071.21	902.884	982.078	721.8	738.343	935.567	983.788	708.422	806.978	941.253	1004.98	745.678
11.39_540.3296	11.39	540.33	486.255	551.094	513.515	614.848	497.255	563.793	525.938	601.954	506.482	585.039	602.335	635.189	209.593	483.752	338.408	298.615	222.235	500.578	371.366	285.171	194.681	487.045	369.194	323.214	228.672	390.124	198.395	296.675	213.379	377.83	210.486	311.385	222.28	367.294	207.914	337.244	696.542	1071.31	966.847	1162.83	678.452	1048.71	910.912	1140.83	713.801	1092.44	937.904
7.20_544.0948	7.2	544.095	143.915	196.789	131.853	45.7433	145.391	187.865	143.764	43.3245	142.042	197.915	142.051	30.6857	210.663	227.592	231.996	283.359	220.387	236.299	235.719	290.253	210.82	267.847	220.156	272.856	179.766	199.653	209.978	220.244	197.311	197.722	233.664	233.887	208.115	195.778	223.606	225.79	96.5175	0	0	0	105.855	132.209	91.2631	24.1185	107.854	144.41	88.2113
6.24_544.1661	6.24	544.166	501.046	588.361	505.033	401.832	521.278	588.352	540.353	437.76	478.206	609.847	517.588	450.459	473.86	456.613	393.998	475.843	485.071	477.682	397.619	488.984	435.597	497.31	376.103	491.459	536.588	536.614	623.267	545.107	589.137	566.728	715.599	557.477	581.711	547.271	681.79	602.276	483.363	555.828	367.327	411.866	526.909	565.215	382.658	429.216	528.223	523.25	366.137
10.85_544.2648	10.85	544.265	73.0566	85.2254	81.6665	86.6385	75.417	98.603	80.9225	99.1735	73.6419	83.0036	79.3939	100.398	38.5617	73.2463	56.3847	45.4971	0	76.6526	56.8996	51.3826	31.0196	77.2374	0	43.4838	44.1236	67.1858	34.9019	44.8098	44.7099	54.538	29.1556	48.107	44.7114	63.2753	33.6095	57.9104	105.702	139.747	115.059	160.66	96.4102	146.451	136.952	224.018	99.6027	151.832	153.19
4.16_545.0502	4.16	545.05	366.758	384.773	356.225	385.073	383.537	421.886	380.102	372.591	393.683	434.402	418.952	394.587	445.187	420.295	420.978	465.674	473.367	450.476	447.589	502.739	453.824	445.317	417.318	556.971	600.425	489.811	611.297	505.57	641.14	554.275	663.045	513.266	681.514	551.157	686.348	546.308	520.226	475.358	333.165	363.214	503.172	501.123	330.054	394.956	561.889	505.59	350.186
5.04_545.0504	5.04	545.05	1603.49	1861.29	1674.47	1677.03	1703.52	1959.63	1732.42	1707.64	1655.31	1940.67	1771.35	1719.92	1803.27	1809.58	1787.82	1852.99	1822.86	1839.98	1836.13	1902.76	1789.13	1900.41	1678.39	1945.67	1967.04	1982.6	2129.88	1973.55	2017.89	1992.42	2133.23	1996.89	2035.57	1956.33	2184.09	2062.57	1978.67	1851.09	1615.51	1632.17	1944.14	1863.18	1619.2	1660.18	1990.74	1910.27	1603.76
8.60_545.2595	8.6	545.26	66.1816	190.214	191.282	103.61	73.6311	206.226	214.081	100.767	66.5275	224.457	214.376	98.8003	141.018	106.238	151.762	97.9225	140.918	93.0077	184.923	95.7493	134.022	114.224	177.073	93.925	251.279	118.102	62.5893	98.6918	257.628	129.74	80.5434	101.264	250.749	105.708	72.1218	103.154	88.3961	30.8054	47.0518	44.6344	89.3356	34.8681	42.8439	47.2397	103.835	36.956	40.4209
2.60_546.0740	2.6	546.074	439.54	464.461	447.767	0	482.935	491.42	473.072	89.1649	471.12	460.107	458.685	478.031	42.3306	0	473.338	39.8221	75.5913	464.739	488.275	565.541	467.263	457.125	501.915	588.205	113.559	93.2651	594.699	0	127.417	109.148	667.844	405.423	55.8931	518.141	675.26	411.574	172.461	125.255	125.73	632.255	268.03	46.8522	53.5231	636.472	716.604	694.497	113.246
4.99_548.0500	4.99	548.05	442.567	436.813	443.885	372.176	478.858	467.857	446.418	396.401	463.799	462.57	457.082	405.633	382.072	424.823	314.35	0	404.734	411.639	317.363	409.636	357.875	439.119	314.546	392.946	257.457	0	314.734	278.663	260.312	309.226	303.022	281.425	252.874	314.271	301.357	284.915	425.838	472.941	438.641	478.731	396.856	443.513	464.537	479.793	410.339	431.948	437.626
4.28_549.0844	4.28	549.084	222.013	482.834	454.603	411.546	244.366	476.282	113.839	117.183	502.231	559.248	533.025	439.252	142.637	128.606	127.688	212.237	173.595	102.53	134.293	192.141	166.387	300.968	101.845	178.979	124.281	141.887	158.237	0	94.0988	509.084	160.639	119.933	133.488	163.751	726.949	145.254	126.519	394.887	108.453	0	112.014	201.935	91.8559	205.9	236.969	142.272	128.052
4.37_551.1762	4.37	551.176	1018.59	1192.3	607.251	807.022	1086.7	1227.07	1041.13	479.197	1052.79	1241.1	1050.92	830.389	504.056	914.337	391.717	620.474	505.701	927.659	758.756	635.646	509.567	969.577	415.944	1104.75	480.512	998.535	656.296	572.565	904.35	999.448	1298.11	602	505.348	1007.72	1312.23	613.7	1330.24	1392.9	630.865	1149.75	1356.64	1384.7	626.222	1183.38	1275.41	1464.94	671.836
9.50_552.2333	9.5	552.233	22.4592	14.7414	87.8468	63.1611	29.1938	12.3394	65.9756	54.3894	22.2993	12.9366	57.1581	57.514	55.8167	155.306	83.0397	98.9481	46.0969	112.053	74.8019	91.2128	44.4653	116.366	56.898	67.0961	80.4708	54.3704	185.97	229.364	67.5929	47.6577	174.893	197.149	71.2937	41.7189	177.865	182.47	92.0972	115.949	63.4396	77.6282	81.2399	103.338	63.4305	55.2112	74.939	88.8312	51.7148
11.76_555.2832	11.76	555.283	861.684	898.986	900.081	978.516	943.334	1133.33	1045.09	974.839	989.894	1207.25	1132.3	1118.39	310.699	730.625	620.36	468.244	354.507	832.315	674.008	504.209	372.884	917.379	630.159	554.609	425.356	592.769	282.018	525.015	431.705	692.342	327.44	577.186	449.784	716.216	344.802	648.578	1133.56	1552.09	1211.09	1697.92	1213.98	1574.65	1352.88	1890.28	1297.13	1742.47	1459.09
7.69_555.8692	7.69	555.869	191.058	123.621	152.398	54.5967	180.639	89.9441	140.26	37.0802	161.766	99.7456	148.535	45.8331	225.867	175.896	293.487	133.867	219.582	158.063	269.485	117.291	178.931	137.297	227.109	97.1857	262.002	641.713	357.244	400.449	213.513	562.331	344.401	359.175	190.679	495.104	315.043	312.063	206.688	165.019	182.211	115.762	176.029	160.987	140.624	102.674	148.121	133.094	141.897
5.62_556.2656	5.62	556.266	109.302	141.123	107.746	111.228	108.968	133.226	95.9182	96.868	118.249	127.329	124.031	108.782	160.973	0	127.112	144.961	175.232	130.524	123.956	157.695	109.207	162.077	109.504	145.327	67.6729	172.073	209.506	0	159.052	153.491	236.946	162.079	61.1702	193.641	254.745	77.3917	297.497	280.105	262.512	281.694	318.871	271.237	264.449	263.667	342.846	283.692	278.976
11.03_559.3113	11.03	559.311	904.024	1201.95	969.341	1776.99	1577.16	1348.25	1098.65	1195.56	992.924	2303.43	1226.8	1260.58	273.378	883.331	579.515	480.022	286	872.426	588.893	496.765	261.328	971.477	616.609	533.164	261.243	553.413	226.104	452.02	261.495	1054.61	517.398	453.091	270.087	663.341	503.638	508.035	1282.55	3238.06	1754.6	2433.11	1269	3196.76	1790.18	2521.42	1410.18	2342.68	1976.05
3.56_560.0897	3.56	560.09	1021.52	1080.94	1004.58	1153.37	1067.94	1168.5	1068.08	1137.62	1068.42	1155.68	1070.38	1159.34	1124.1	1083.12	1091.9	1267.38	1149.06	1087.38	1173.06	1296.18	1122.39	1084.5	1109.47	1272.13	1252.17	1118.18	1305.26	1035.81	1293.15	1102.49	1331.13	1011.6	1286.91	1108.51	1264.25	1047.18	1364.83	1371.78	1218.46	1270.94	1425.51	1353.95	1229.44	1265.35	1322.67	1378.29	1240.64
5.04_561.0191	5.04	561.019	189.116	0	183.162	188.045	169.037	199.202	183.649	177.691	160.341	201.555	170.01	180.375	206.607	209.176	185.428	205.595	196.202	195.262	198.885	212.864	190.635	182.23	173.217	0	213.246	188.04	226.34	0	0	216.926	246.385	217.337	204.919	216.529	0	215.532	217.238	0	186.69	0	0	195.866	169.242	178.297	0	186.722	172.864
11.58_561.3263	11.58	561.326	57.498	74.065	65.3178	72.8052	59.2829	78.3228	68.7831	81.9878	95.5563	151.371	65.7006	75.0727	0	52.1638	40.0396	30.4283	0	60.3894	42.7548	32.5572	0	67.4661	33.9563	40.5524	9.92013	31.1596	17.4494	26.4509	14.8861	35.4032	0	19.9437	16.1778	32.905	12.1381	20.3158	90.395	133.178	137.298	191.167	86.1675	133.437	113.865	174.314	90.5281	151.701	130.577
5.77_562.0656	5.77	562.066	658.981	820.888	721.908	647.112	759.62	812.231	740.061	641.855	689.989	840.467	742.367	641.238	940.216	972.72	821.418	1033.14	970.741	960.257	894.577	993.62	977.672	986.081	831.782	1022.01	943.341	1298.14	1381.28	1100.81	997.084	1303.04	1521.86	1179.33	953.452	1337.42	1419.74	1125.8	1838.99	1897.74	1758.04	1779.62	1835.36	1903.05	1696.43	1851.67	1884.45	1872.54	1740.11
10.60_562.3139	10.6	562.314	0	328.753	0	0	0	353.681	0	277.642	0	379.789	0	0	0	253.948	0	0	0	0	222.676	0	176.104	314.804	0	213.319	200.193	207.149	0	198.334	181.476	0	230.089	0	0	235.176	0	0	0	398.267	0	487.821	438.094	0	0	0	0	467.29	0
10.46_562.3140	10.46	562.314	815.056	607.404	553.345	558.189	955.537	633.83	531.492	636.802	946.514	667.112	657.901	672.203	233.529	510.467	420.693	353.875	247.097	531.832	445.429	389.864	264.918	596.588	472.335	357.147	280.348	430.843	249.306	394.957	317.552	429.764	266.584	392.295	326.485	459.757	277.584	441.387	642.396	919.851	840.775	987.888	661.801	965.342	900.311	1056.1	709.203	1058.85	959.487
4.63_563.0999	4.63	563.1	276.967	341.791	303.375	264.642	295.512	341.862	310.185	245.272	325.205	357.753	326.336	253.641	427.453	456.892	384.599	572.887	489.191	421.724	414.681	595.238	506.862	491.183	411.853	594.988	524.679	732.4	840.732	557.268	540.172	776.762	927.308	552.02	570.659	809.025	989.83	626.028	787.685	775.311	633.409	786.975	814.996	690.18	660.419	745.982	865.716	821.912	761.7
10.88_564.3296	10.88	564.33	928.44	1103.21	1023.86	1088.17	944.322	1169.7	997.86	1140.09	1018.02	1199.58	1146.49	1202.57	421.809	963.136	811.853	645.904	455.665	984.034	845.636	659.413	403.59	1056.76	828.123	644.894	504.906	695.682	405.783	611.397	526.849	742.38	447.873	662.199	559.127	787.543	437.87	675.401	1338.04	1868.4	1647.72	1933.66	1305.33	1910.78	1748.35	2085.27	1389.67	2089.89	1905.31
11.03_564.3297	11.03	564.33	489.383	576.717	526.728	529.462	505.716	645.441	546.675	544.117	502.225	645.421	615.431	598.18	295.018	538.501	484.355	363.527	308.265	579.207	447.901	404.674	302.864	556.103	453.084	363.297	343.765	408.784	278.165	356.931	350.726	458.366	275.047	375.394	320.541	431.257	278.747	390.669	681.768	900.792	847.061	971.156	656.288	923.734	794.45	1007.14	686.622	974.001	840.206
0.83_565.0470	0.83	565.047	1164.12	1499.75	1212.92	1043.45	1294.83	1525.88	1717.31	1041.75	1369.14	1652.95	1473.28	1065.3	1062.48	1095.84	982.171	1216.57	1137.56	0	1141.3	1121.54	1113.18	1243.85	1103.43	1207.05	1270.47	1212.06	1327.3	0	1216.2	1147.52	1392.15	1120.85	1166.98	1610.29	1446.91	1141.21	994.759	0	881.109	1022.22	1164.62	1063.05	825	1132.91	1218.24	1115.65	890.471
5.35_565.1916	5.35	565.192	215.709	240.613	215.901	185.222	229.726	237.04	238.4	194.201	219.408	256.408	215.441	184.123	215.772	209.963	199.634	254.455	196.278	216.488	207.799	266.882	223.704	217.851	191.219	265.098	205.526	259.922	296.235	212.006	236.149	280.216	332.468	235.771	211.285	291.813	337.304	209.814	355.943	388.998	279.741	364.163	354.971	393.474	299.305	365.126	339.89	392.629	294.261
11.43_566.3453	11.43	566.345	146.371	164.422	163.06	200.43	133.224	179.489	152.192	184.319	140.662	184.16	174.947	175.15	49.7572	160.186	121.043	98.542	0	166.339	122.212	82.7842	0	157.36	124.459	102.482	85.4094	179.349	62.0035	94.6338	77.7792	158.637	70.7223	91.962	84.0127	166.83	83.1071	0	219.672	351.076	302.993	399.179	224.144	343.347	306.661	404.987	247.885	354.437	337.947
6.12_567.1412	6.12	567.141	0	0	0	0	0	0	0	0	0	0.934045	0	0	78.9517	70.7046	85.7991	150.993	108.798	71.8058	112.504	122.895	96.4206	104.716	131.651	162.751	91.7891	241.313	96.9741	60.8898	125.151	251.018	121.854	61.6902	174.776	286.089	128.047	74.7911	109.247	125.133	61.9294	67.74	120.296	138.375	62.0081	84.9163	134.36	150.785	83.614
7.91_570.9999	7.91	571	188.05	0	120.2	0	202.458	95.7585	0	102.587	212.169	92.8642	137.041	116.626	132.888	0	90.2827	0	164.345	75.4893	80.4174	130.379	149.131	80.6676	82.5037	152.982	122.607	0	182.306	0	107.322	174.507	208.135	73.6472	127.727	156.001	201.334	71.1436	368.621	291.864	231.934	298.097	390.236	285.287	213.924	288.092	412.169	282.005	234.992
11.60_571.2873	11.6	571.287	0	0	0	0	0	0	0	0	0	0	0	0	0	0	0	0	0	0	0	0	0	0	0	0	0	0	0	0	0.830127	0	0	0	0	0	0	0	0	1601.76	0	0	0	0	0	0	0	0	0
11.49_571.2877	11.49	571.288	772.592	1014.21	872.948	1049.18	918.301	1120.38	976.188	1040.12	1103.26	1408.8	1345.21	1301.13	246.367	728.226	527.123	422.541	304.488	845.347	655.798	489.825	315.92	1026.23	640.052	546.727	316.377	632.284	218.857	479.694	347.552	729.495	277.459	485.142	388.509	795.019	312.287	585.147	1122.29	1597.38	1370.5	1919.45	1221.36	1631.69	1588.37	2065.77	1490.24	2000.87	1819.59
6.91_576.1103	6.91	576.11	123.725	0	0	0	145.559	181.322	156.713	140.663	191.484	227.447	188.138	168.501	180.457	0	197.706	0	202.498	204.774	241.74	173.625	215.228	255.324	207.596	193.116	196.784	317.577	218.166	0	236.405	315.969	251.677	139.771	259.501	316.413	276.298	157.069	143.355	0	0	0	158.766	95.868	134.837	168.657	190.252	108.436	160.917
5.42_577.1557	5.42	577.156	20.7822	9.63709	9.54066	52.6122	23.6908	12.1921	9.17187	43.2623	22.6662	7.5583	0	48.3766	22310.6	20729.7	21596.3	24413.2	25029	20951.9	23432.1	24683.7	24693.8	23931.8	21912.7	26108.8	28235.3	29645.2	28136	22419.2	29248	30432.8	32749.3	22920.8	31247	32416.3	33454	24830.7	29036.7	29583.1	22811.8	27269.9	30855.8	30107.1	23466.8	28116.3	33288.4	32452	25245.8
10.79_577.2680	10.79	577.268	1061.31	921.33	744.529	1365.11	1341.64	1072.63	1385.88	889.813	1473.91	1849.24	1720.49	1597.04	227.584	1070.51	463.801	656.545	266.17	1086.47	865.963	696.918	274.063	1363.88	572.459	787.338	303.442	880.209	204.713	452.629	549.053	900.003	289.803	456.562	386.288	1084.13	288.704	626.731	1584.47	1315.38	1206.15	1648.26	1714.12	1434.89	1332.11	2667.83	1888.72	1683.83	1523.04
5.76_578.0331	5.76	578.033	0	0	0	0	0	78.6144	72.1558	0	70.0665	83.973	58.554	71.275	0	0	0	0	95.0445	93.1335	86.1317	0	88.3403	97.9834	79.8428	91.742	0	0	0	0	100.814	132.976	155.084	0	89.0873	113.121	161.328	118.332	173.154	0	0	0	183.186	188.953	186.709	0	177.842	194.702	174.043
6.00_579.2068	6	579.207	123.082	180.427	138.465	180.645	130.283	170.766	146.578	182.095	115.798	169.215	160.113	177.669	235.376	194.338	314.747	246.509	238.343	182.81	306.608	221.601	227.387	193.927	298.093	233.907	549.061	302.334	395.063	245.857	528.185	311.65	402.3	254.109	557.568	315.888	424.726	268.492	115.968	98.0879	54.3886	55.2362	112.689	112.635	65.6855	60.4566	116.774	123.576	59.1073
11.37_579.2834	11.37	579.283	0	203.448	0	195.714	189.769	198.589	0	190.375	197.229	221.494	217.471	200.884	48.2805	0	101.379	0	0	163.821	0	99.6586	0	185.319	0	0	0	0	0	0	0	0	0	79.5647	0	0	0	0	232.37	361.14	295.654	409.2	255.74	354.4	331.385	454.526	310.698	406.102	360.819
6.75_584.1610	6.75	584.161	672.887	804.832	700.424	624.433	726.076	850.09	798.172	655.857	697.299	880.973	772.945	700.844	758.074	775.51	594.111	756.811	809.956	786.449	641.879	785.782	782.968	794.075	624.127	772.927	877.827	813.533	928.795	784.723	936.774	888.17	1067.72	854.142	894.688	863.595	1084.5	842.617	729.74	776.953	574.934	593.347	794.493	792.672	627.611	644.723	744.394	828.898	581.556
6.12_589.1368	6.12	589.137	0	0	0	0	0	0	0	0	0	0	0	0	147.036	102.583	173.602	171.147	122.549	131.458	168.506	179.258	144.804	119.515	174.966	183.083	176.821	298.847	136.555	99.1185	174.76	311.339	167.094	85.7897	198.009	302.764	159.491	114.722	127.78	157.132	97.8246	101.447	153.781	173.109	106.44	90.3526	150.195	202.908	100.761
7.62_591.1709	7.62	591.171	625.465	722.733	679.152	640.429	668.717	771.806	715.743	640.375	675.435	817.287	789.947	751.434	564.316	0	484.969	698.722	618.336	84.3234	547.378	663.67	611.746	94.6065	561.144	694.804	208.644	496.339	183.622	0	0	221.956	775.121	503.203	712.707	165.363	868.701	525.416	912.957	806.615	664.931	77.1203	925.346	865.276	644.815	739.743	935.486	911.14	712.4
6.40_591.1711	6.4	591.171	4894.05	5692.14	4505.8	5342.37	5864.19	6070.44	4879.18	5016.48	5525.31	6603.33	5256.4	5245.39	4845.25	4640.59	4524.07	5410.09	5032.55	5030.91	4613.43	5753.38	5285.23	5370.96	4541.04	6642.64	5655.45	6612.93	6065	4158.18	6169.72	6689.31	6956.22	4415.36	6473.47	6966.41	7351.73	4731.15	7939.19	8101.58	6183.19	7620.46	8442.79	8562.33	7029.22	7454.91	8051.27	8728.19	6858.57
7.27_591.1711	7.27	591.171	272.203	282.919	424.343	250.464	286.564	272.862	913.967	279.026	296.116	351.83	838.319	307.719	343.216	498.496	399.811	462.573	434.655	515.024	441.295	489.357	425.128	546.44	392.181	985.505	484.136	612.525	335.86	395.986	485.487	625.478	414.19	429.468	483.246	1212.52	426.507	329.989	394.95	751.963	321.732	291.619	376.305	389.503	324.325	290.137	363.261	414.645	324.441
6.91_591.1712	6.91	591.171	8046.74	8906.41	8190.92	8749.24	8514.38	9287.89	8988.52	8703.47	8425.34	9352.22	9305.48	9221.96	7701.79	8797.11	7142.6	9933.57	8234.07	9165.59	7726.29	10094.7	8069.57	9731.55	7271.92	10430	7748.04	10454.1	9281.65	6195.89	8277.64	10737	10771.4	6409.75	8793.04	10672.8	10780.3	6838.89	13114.6	13154.9	10013	11512.5	13373.5	13357.4	10467.4	11808.4	14178.6	13785.2	10583.9
4.27_593.1505	4.27	593.15	0	0	0	0	0	0	0	0	0	0	0	0	698.081	741.84	712.165	801.407	706.135	612.18	1557.97	828.885	764.166	764.328	775.474	887.794	912.581	940.593	990.756	825.583	1016.38	974.974	2493.77	815.46	1105.73	1089.62	1261.31	950.491	654.127	881.357	641.153	1297.82	1675.84	743.402	665.895	1307.03	1545.27	910.453	564.334
4.95_593.1506	4.95	593.151	29.786	18.4176	10.3018	0	0	19.9898	10.3943	0	30.0399	16.9963	9.03131	0	35163.8	33730	30835.8	38465.4	39921.2	34407.2	33669.3	39851.9	37995.2	38972.4	30436.1	40273.8	35033.7	36496.7	38694.7	35128.1	37132	38037.8	43830.5	35789.1	38365.6	39210.4	44831.8	39611.9	42671.2	43113.6	37170.5	42690.3	45225.3	42756.7	38958.5	43268.7	47394.5	48172.3	41215
5.66_593.1506	5.66	593.151	0	0	0	0	0	0	0	0	0	0	0	0	206.718	230.8	208.406	305.156	241.186	220.746	208.26	284.249	265.853	275.498	195.471	284.413	313.953	303.555	315.464	275.79	321.482	279.571	372.378	287.577	314.67	310.256	374.553	309.431	304.718	361.809	242.055	297.468	331.761	332.84	215.712	293.516	341.808	366.338	259.932
10.37_593.2720	10.37	593.272	429.113	559.678	498.66	546.022	528.662	648.993	581.569	539.354	611.52	721.283	729.004	661.01	176.444	452.304	342.041	305.077	209.634	465.075	392.566	343.125	223.111	595.351	395.993	345.791	240.709	395.3	193.395	285.893	269.682	456.861	240.71	325.985	303.601	536.726	266.536	407.944	592.109	836.174	728.68	975.735	647.765	856.123	828.268	1032.47	744.432	1011.61	982.668
5.61_595.2021	5.61	595.202	82.6362	128.767	111.314	124.789	98.678	133.757	112.329	126.567	82.1687	148.083	126.392	132.096	171.648	141.321	165.745	145.487	182.648	136.875	189.835	148.169	182.181	181.032	192.386	161.212	341.649	186.01	237.157	237.821	341.004	258.533	285.898	255.548	396.882	192.763	296.082	286.766	50.747	40.7331	14.9406	12.8153	78.4437	44.5291	14.2814	21.1948	56.2229	55.5524	0
10.84_595.2880	10.84	595.288	723.397	843.094	778.045	832.483	883.54	1029.98	870.211	912.404	909.035	1123.47	1110.2	1077.36	297.111	710.039	565.332	509.662	350.262	814.591	674.841	545.777	374.667	923.212	613.97	581.815	393.057	641.187	279.317	477.437	418.113	727.595	337.08	505.783	460.599	804.64	364.858	644.505	1026.99	1380.19	1199.84	1623.26	1061.57	1475.06	1277.02	1818.32	1231.14	1771.49	1589.16
5.99_596.1883	5.99	596.188	22.8563	75.7338	58.2453	16.2674	21.358	78.1799	65.8003	17.7676	21.1547	97.4816	72.3738	16.5332	122.378	120.772	128.853	72.0079	125.161	121.405	148.11	74.7347	134.477	134.24	154.227	72.8836	133.661	188.083	139.109	144.306	153.95	185.008	142.392	163.324	174.814	221.823	175.036	175.841	22.567	35.9729	15.1036	19.6701	29.5984	43.0448	9.74428	20.0686	25.7676	41.932	15.8973
8.07_606.1208	8.07	606.121	488.455	541.43	449.207	423.952	548.745	557.193	452.618	457.28	579.234	608.032	508.916	519.707	499.181	486.285	452.741	470.531	582.15	508.216	508.33	496.075	569.994	591.67	505.523	501.608	642.82	745.851	508.742	418.446	708.056	768.137	604.54	410.707	750.093	797.443	648.753	476.934	430.039	278.488	325.315	414.456	459.873	304.259	321.692	447.367	476.089	324.471	345.297
7.31_606.1210	7.31	606.121	573.816	611.887	548.152	483.025	635.368	625.143	551.576	495.694	651.303	671.379	632.457	511.553	597.051	551.515	507.298	505.99	659.763	556.997	583.387	501.425	666.301	664.544	574.84	588.099	799.46	800.655	582.016	455.785	845.183	848.602	701.571	467.043	918.117	867.565	735.998	522.28	435.662	319.362	363.613	418.776	479.396	307.662	377.398	406.006	499.303	337.521	418.453
5.54_607.1660	5.54	607.166	0	0	0	42.2764	0	0	0	37.207	0	0	0	46.2215	163.621	157.316	157.543	169.7	190.838	176.336	153.92	177.449	180.684	201.838	158.512	186.208	210.749	210.74	208.853	182.995	225.51	198.717	238.822	220.174	242.007	228.727	244.996	208.881	206.541	178.825	208.231	207.091	231.861	197.487	207.895	215.245	260.143	197.261	226.94
5.15_609.1451	5.15	609.145	0	0	0	0	0	0	0	0	0	0	0	0	672.068	637.907	566.951	864.59	730.415	662.095	636.654	942.391	796.117	705.823	594.958	923.93	629.026	568.38	716.136	597.528	608.886	614.881	832.901	621.212	657.128	665.464	839.618	649.259	574.072	624.91	461.376	580.667	615.781	630.256	474.507	592.717	611.765	646.918	485.771
3.95_609.1452	3.95	609.145	0	0	0	5.3152	0	0	0	6.16363	0	0	0	0	685.724	674.362	674.927	916.631	756.466	705.595	733.241	934.296	771.066	737.993	715.979	966.25	794.022	788.787	896.08	713.529	833.77	821.404	1057.09	701.453	868.275	900.477	1032.5	743.645	684.778	702.778	529.311	654.457	763.1	691.972	537.067	654.858	726.277	726.384	572.466
4.54_609.1454	4.54	609.145	26.2406	20.3274	0	80.3873	0	0	11.8675	0	0	0	0	80.031	36993.2	35120.4	31049.8	39679.4	42276.8	36071.8	33584.9	41522	41460.7	39563.6	31257.3	41254	33389.1	33427.2	37348.4	34054.3	36193.3	35882	43362.7	34936.8	37420.3	37053.7	43383.2	38029.2	37146.4	37971.4	31842.6	36641.4	40707.5	38370.2	32519.7	37754	42023.1	42457.1	34938.2
0.84_611.1432	0.84	611.143	0	0	0	0	0	926.56	0	0	0	2000.83	0	0	0	0	0	0	0	0	0	0	0	0	0	0	0	0	0	0	0	0	0	0	0	0	0	0	0	0	0	0	0	0	0	0	0	0	0
5.04_613.0376	5.04	613.038	234.327	0	213.444	233.115	227.066	247.805	232.659	237.246	225.589	240.163	220.012	222.245	214.31	0	243.329	219.915	225.996	219.541	225.36	228.792	209.077	229.04	207.384	222.903	220.991	0	235.784	235.088	237.105	235.555	235.983	247.867	226.614	227.057	210.07	242.544	226.283	0	203.811	0	211.445	208.637	206.687	196.712	229.728	232.093	214.101
5.42_613.1316	5.42	613.132	0	0	0	0	0	0	0	0	0	0	0	0	293.138	265.358	259.262	271.329	276.949	257.298	292.61	309.496	273.976	286.542	288.317	299.689	290.549	331.275	307.732	271.416	336.419	327.643	347.409	281.047	323.904	364.213	380.669	282.08	306.081	321.591	289.562	320.708	347.666	333.875	279.244	341.857	357.59	370.657	283.197
6.40_613.1529	6.4	613.153	1143.83	1279.58	982.709	1177.34	1113.68	1316.68	1101.57	1005.34	1240.76	1230.75	1084.33	1104.94	1006.45	1040.86	953.643	1147.14	1088.36	954.247	1186.45	1166.82	1089.33	1104.09	975.866	1329.67	1089.19	1330.11	1196.1	879.884	1256.65	1312.69	1420.89	888.975	1231.82	1381.56	1473.32	1020.01	1443.25	1553.04	1296.46	1485.93	1627.57	1412.15	1443.54	1543.05	1679.08	1541.77	1344.12
6.91_613.1529	6.91	613.153	1633.14	1754.87	1663.41	1760.55	1709.05	1820.05	1712.7	1688.7	1815.89	1924.73	1928.31	1909.98	1546.61	1563.55	1415.16	1868.46	1710.17	1754.03	1589.54	2006.42	1663.21	1954.26	1465.64	2066.7	1504.14	2016.81	1745.4	1300.7	1671.33	2023.68	2025.57	1328.18	1715.98	2083.84	2138.6	1431.49	2106.2	2285.38	1764.16	2182.22	2392.51	2238.84	1978.06	2126.72	2548.21	2643.14	2116.78
6.45_621.2187	6.45	621.219	33.9305	53.498	0	53.2925	41.5679	49.4706	48.5054	61.0987	0	54.5821	40.4014	60.885	96.8512	0	119.52	0	90.2161	65.1916	115.645	94.5397	97.8027	66.5132	119.37	98.3816	210.144	141.543	152.376	0	200.068	0	0	0	201.612	143.243	164.715	98.8143	0	24.0545	0	9.47648	26.4642	27.7122	10.8971	0	32.1973	25.1095	0
5.42_623.1607	5.42	623.161	0	0	0	0	0	0	0	6.0459	0	3.08726	0	6.02464	1011.93	916.401	980.281	1108.86	1198.96	970.797	1114.69	1199.57	1183.01	1161.41	1041.97	1200.11	1167.97	1253.48	1241.67	954.369	1346.82	1405.3	1512.67	1038.17	1504.02	1485.23	1491.19	1198.18	1277.48	1247.43	1026.42	1161.77	1426.27	1334.42	1089.55	1246.9	1541.31	1430.81	1150.29
5.06_623.1608	5.06	623.161	4.1064	0	0.692354	106.045	5.88323	1.58747	4.60599	96.7268	4.87638	4.62574	0	106.895	4347.86	3769.75	3552.09	4587.34	5174.54	4452.28	3863.92	5400.92	5198.83	5066.93	3918.18	5536.57	3565.93	3220.49	3886.92	3260.28	4010.53	3748.05	4955.94	3666.12	4229.85	4003.58	5122.56	4225.35	4258.14	4083.27	3804.22	4089.77	4900.84	4689.8	4130.75	4616.56	5148.89	5289.78	4560.12
3.56_625.1397	3.56	625.14	0	0	0	0	0	0	0.122262	0.317263	0	0	0	4.26507	318.772	294.987	251.301	324.153	357.33	336.342	296.681	327.566	350.251	311.698	284.911	333.764	305.324	291.387	274.225	309.717	315.106	257.782	337.329	285.492	296.871	278.478	333.493	299.605	277.87	335.564	237.172	287.683	322.048	318.887	225.831	305.222	344.974	321.461	246.252
5.76_630.0519	5.76	630.052	116.22	0	0	0	126.9	135.526	131.03	107.169	118.597	139.023	126.981	110.985	163.215	0	0	0	155.662	136.574	146.132	167.273	172.252	175.337	145.143	158.749	0	201.99	218.728	0	167.319	204.288	238.964	179.019	152.206	204.637	236.074	188.512	255.145	257.788	269.966	252.718	297.977	276.07	261.864	262.199	278.841	305.676	277.211
10.88_632.3169	10.88	632.317	75.5997	97.1396	94.5235	92.2005	84.4341	96.9516	105.382	108.288	81.4946	97.7598	97.9642	107.87	35.2312	88.3755	73.3752	61.3434	0	89.424	75.0183	57.4796	39.8723	82.9177	84.5232	59.829	41.5144	69.2655	38.8069	57.1251	49.1433	66.6029	35.3995	60.4539	52.7823	69.8249	43.4678	0	130.293	170.568	145.078	166.232	106.694	164.295	147.893	176.728	115.765	165.111	150.341
11.67_632.3912	11.67	632.391	68.7767	87.6787	92.0391	82.0098	65.2887	82.4131	75.9911	89.2863	106.569	61.158	122.626	86.3189	61.9219	82.3987	71.0054	82.2781	48.4624	81.1104	65.5627	68.6553	59.6312	75.0841	83.8045	106.792	47.9101	72.2356	57.1125	88.3869	44.9479	65.3018	47.2021	65.2869	61.9472	66.3829	86.8648	59.7206	108.648	243.909	159.012	197.24	107.388	201.533	135.862	163.469	176.103	194.47	136.204
8.78_636.1315	8.78	636.131	408.925	374.256	292.358	328.778	441.483	394.315	339.43	321.74	474.911	434.557	365.255	362.293	305.577	328.266	278.564	312.974	381.866	357.702	301.712	290.142	371.568	397.815	276.276	311.532	478.216	476.129	377.319	361.984	414.946	522.666	449.596	329.047	496.077	541.588	509.561	361.365	349.855	280.82	0	277.033	346.05	259.25	198.166	288.744	380.108	281.656	177.514
8.32_636.1320	8.32	636.132	859.234	667.71	602.107	666.232	933.387	724.189	685.572	694.525	960.953	765.275	732.034	766.297	591.713	625.301	530.631	603.537	694.036	684.147	643.792	603.854	723.085	780.178	602.413	625.864	970.129	1004.3	679.257	652.038	1060.74	1105.12	799.946	642.354	1128.14	1113.94	915.987	653.028	681.156	487.768	353.585	542.091	711.196	526.261	349.451	585.028	821.212	574.534	397.596
5.42_640.1510	5.42	640.151	0	0	0	0	0	0	0	0	0	0	0	0	184.766	183.75	185.574	207.284	185.184	178.26	176.755	183.641	175.01	175.709	170.08	204.982	224.315	230.578	234.532	193.744	231.381	231.758	258.559	185.335	215.101	231.35	243.287	193.637	214.025	247.443	182.175	219.273	229.477	239.31	177.907	212.186	221.059	238.078	184.607
5.42_645.1426	5.42	645.143	4.34079	0	0	6.91109	0	2.36657	0	3.36518	3.15399	0	1.39698	3.38613	1613.89	1550.19	1532.2	1684.09	1596.78	1500.95	1553.43	1700.91	1605.59	1560.6	1520.02	1724.64	1926.12	1997.96	1890	1545.13	1924.66	1929.73	2036.94	1565.01	1882.49	1941.95	1946.64	1609.61	2002.72	1940.24	1651.07	1886.68	2032.8	1991.43	1647.29	1915.27	2044.3	1985.54	1639.74
4.94_648.1680	4.94	648.168	0	0	5.58037	0	0	0	0	2.09339	0	0	0	0	200.987	221.827	318.693	317.11	215.313	210.013	353.667	310.82	240.769	269.261	318.611	356.819	295.835	641.443	406.049	194.813	346.618	690.983	512.889	175.71	364.986	706.314	528.616	250.347	206.976	245.079	210.546	258.924	257.174	208.886	218.991	228.036	258.293	281.05	289.938
4.45_648.1688	4.45	648.169	2.14198	0	0	0	0	0	0	0	0	0	0	0.457237	87.992	94.0543	148.615	130.179	127.317	82.1655	131.218	158.272	113.43	112.666	145.422	152.864	127.144	254.327	231.38	100.313	119.999	265.042	247.476	80.2089	175.474	297.955	287.764	106.173	99.5892	139.12	103.215	152.316	117.42	105.265	114.386	132.952	152.06	147.671	0
11.88_650.4022	11.88	650.402	157.755	105.643	80.8372	128.128	161.749	86.6184	92.12	126.103	146.126	106.673	98.169	118.414	70.5384	130.707	97.1759	98.1097	84.2696	124.416	108.353	94.9563	66.4936	115.691	95.2689	99.6417	51.9209	77.9855	78.185	91.6343	48.078	74.7751	96.5206	72.8174	40.3726	82.1559	90.2805	91.026	135.355	300.999	184.222	194.34	123.699	241.533	208.913	182.638	122.819	266.471	193.264
6.75_652.1479	6.75	652.148	222.335	288.213	222.895	208.721	230.479	291.423	270.922	226.963	240.04	287.283	257.613	227.821	260.249	265.166	204.076	246.444	267.824	275.593	208.762	238.614	275.211	262.978	211.211	266.022	280.832	299.372	315.006	275.896	308.007	294.949	329.543	294.991	282.966	280.818	355.491	276.827	246.301	277.482	200.935	221.522	266.628	280.997	203.139	211.442	238.476	270.195	189.234
11.72_652.4182	11.72	652.418	142.634	105.762	142.517	143.078	144.21	101.524	101.383	130.033	144.733	130.954	114.464	140.324	64.5736	122.215	89.1081	105.89	73.3196	113.218	99.6542	92.8532	66.0031	100.987	80.3691	94.0065	59.8833	93.719	77.5293	84.5522	50.3918	82.1975	79.3865	77.134	49.9069	77.6346	78.6355	87.416	150.805	320.084	225.684	272.584	162.99	241.022	233.455	269.251	167.553	280.523	226.208
4.99_656.1450	4.99	656.145	0	0	0	0	0	0	0	0	0	0	0	0	0	0	0	0	0	0	0	0	0	0	0	0	0	0	0	0	0	0	268.556	0	0	93.7453	270.418	0	234.474	0	83.5722	0	259.82	236.763	0	0	250.495	0	0
11.74_658.4079	11.74	658.408	241.005	307.831	299.452	315.221	283.379	336.512	312.303	339.317	271.47	312.907	341.449	381.674	138.806	288.524	207.138	240.554	231.892	323.77	289.338	249.406	227.042	317.022	244.077	266.608	161.855	243.678	169.112	260.6	218.664	255.961	306.833	266.89	176.603	281.259	289.423	309.167	419.377	687.21	525.135	598.861	428.864	626.405	552.062	570.706	451.606	692.66	561.158
6.92_659.1445	6.92	659.144	153.018	149.114	137.916	148.647	142.793	155.249	157.776	137.366	148.124	166.005	157.027	150.239	148.698	147.238	127.146	188.086	142.743	174.139	134.965	166.102	125.497	168.767	126.801	174.781	137.159	167.08	163.505	105.816	139.435	196.235	174.948	107.669	146.451	155.543	164.61	105.285	211.215	234.284	161.943	195.501	192.853	213.096	170.342	197.977	195.139	225.697	173.048
4.95_661.1378	4.95	661.138	0	2.28322	0	7.62964	3.07529	0	0	7.27355	0	0	0	0	1988.17	1952.58	1747.22	1994.35	1882.94	1871.33	1760.64	1890.88	1825.72	1890.91	1638.66	1874.64	1833.23	1854.11	1938.14	1921	1801.5	1871.25	1808.22	1873.54	1804.71	1759.52	1789.96	1881.33	2215.98	2223.76	2033.78	2230.3	2122.01	2117.76	1984.37	2135.6	2062.38	2101.59	1935.56
3.77_669.1270	3.77	669.127	0	2.97409	5.69526	0	0	0	0	0	0	0	0	0.68018	240.171	343.287	183.202	247.567	268.239	323.474	201.818	274.023	198.511	293.214	213.92	264.046	109.75	68.4291	0	203.991	116.557	87.6422	264.966	201.744	101.144	80.0647	273.47	181.785	67.0366	17.62	26.1461	22.7292	86.3394	16.2583	36.3204	18.0449	75.1115	21.058	25.8398
4.45_670.1635	4.45	670.163	0	0	0	0	0	0	0	0	0	0	0	0	96.95	81.0022	125.134	122.88	101.868	98.5589	132.053	151.476	90.1602	94.4539	132.777	150.452	141.04	219.739	200.185	91.545	134.915	263.197	257.128	85.9014	137.704	240.953	230.971	103.205	0	0	100.628	144.082	119.011	129.18	106.95	137.615	127.325	119.652	119.999
4.94_670.1635	4.94	670.163	0	0	0	0	2.79494	4.88078	0	0	0	0	0	0	145.903	171.534	213.682	251.798	179.746	155.924	218.156	229.462	0	166.599	230.941	226.155	210.096	454.954	300.473	138.552	196.937	452.94	328.308	139.722	209.906	441.094	349.006	171.564	160.263	175.845	181.215	175.4	166.421	166.525	173.515	184.641	179.744	171.804	180.89
4.53_672.1401	4.53	672.14	0	0	0	0	0	0	0	0	0	0	0	0	160.523	151.949	131.325	163.057	172.447	159.598	141.634	157.944	182.929	156.268	133.771	199.43	156.661	148.99	160.5	157.882	159.084	166.863	204.161	140.124	162.799	152.611	194.536	161.54	161.822	155.04	122.114	166.475	185.056	170.081	140.775	172.681	173.303	191.773	150.006
6.92_675.1233	6.92	675.123	240.144	240.183	252.212	223.151	230.497	252.076	229.793	240.377	219.638	237.892	218.802	242.071	202.492	217.658	204.234	267.64	218.673	254.79	196.162	257.362	188.433	243.536	196.06	241.098	203.613	260.086	227.817	182.612	227.147	257.047	260.34	191.893	237.757	234.131	259.519	179.668	303.108	285.846	233.664	279.321	319.797	323.087	273.391	283.55	261.686	305.719	241.173
6.40_675.1236	6.4	675.124	148.286	189.908	137.843	168.51	146.923	163.218	139.411	135.668	158.408	182.896	128.687	137.35	132.266	149.474	140.466	183.482	135.654	176.215	155.605	158.171	129.563	160.999	125.891	149.321	149.229	195.896	183.127	123.688	172.971	209.255	188.129	147.851	146.602	163.256	193.113	118.932	182.474	228.062	176.769	217.736	254.338	210.7	209.052	221.937	197.637	188.37	178.221
10.37_675.3584	10.37	675.358	115.257	205.855	224.507	118.953	116.128	202.513	193.784	117.326	126.021	316.32	229.817	130.938	76.1929	144.012	85.378	98.0356	83.7993	138.904	79.0208	110.777	89.0005	153.584	94.4007	97.6353	86.1807	112.66	62.5706	129.605	72.5418	107.362	99.3919	123.549	79.1466	107.842	78.3779	119.47	273.596	212.806	167.813	282.6	269.622	191.381	174.386	234.963	194.635	211.035	188.797
10.52_675.3602	10.52	675.36	59.9338	67.3129	65.1771	63.2604	66.4206	83.6459	78.3454	61.0425	66.6316	126.13	74.6861	78.621	16.195	49.6206	39.3742	32.668	12.6145	64.1909	36.4562	28.6557	17.6964	57.8651	42.4361	40.022	21.5083	52.0937	20.8992	34.2842	20.1223	42.8614	29.4642	33.343	24.0804	44.1897	19.261	34.375	75.7715	137.061	90.5328	149.023	80.6858	122.543	99.8344	156.573	85.3401	111.985	100.643
4.54_677.1322	4.54	677.132	0	0	0	0	0	0	0.53441	6.39071	0	0	0	5.64114	1706.67	1641.67	1474.82	1712.69	1711.9	1655.03	1528.91	1710.56	1668.14	1667.86	1405.93	1692.21	1535.64	1591.83	1690.87	1641.49	1538.33	1562.73	1694.41	1623.08	1552.71	1596.52	1687.97	1618.44	1747.29	1729.76	1517.85	1720.49	1730.79	1705.57	1534.45	1738.41	1710.65	1680.76	1488.5
5.53_679.1509	5.53	679.151	3155.04	3686.18	2449.47	2671.55	3383.73	3994.63	2719.03	2905.96	3188.16	3887.46	2633.59	2778.93	2290.05	2224.59	1783.34	3311.84	2344.25	2434.8	1805.91	3352.93	2287.78	2405.7	1768.36	3357.3	1169.23	2820.8	2880.79	1067.64	1182.92	2799.37	3326.45	1166.75	1131.03	2742.53	3393.65	1204.58	3758.6	4371.24	3205.66	4324.71	3639.26	4513.14	3238.61	4675.06	3435.62	4423.17	3132.07
6.91_681.1401	6.91	681.14	236.812	271.733	248.048	251.368	253.44	273.306	260.169	249.521	252.608	290.408	263.304	271.265	241.744	243.83	213.293	283.175	241.855	276.714	222.178	280.103	241.059	281.125	222.471	279.615	237.436	303.569	268.895	204.61	254.61	282.264	279.26	226.914	263.427	269.971	269.835	213.91	329.324	322.667	282.183	317.834	334.398	338.018	294.131	314.872	340.943	357.546	305.689
6.40_681.1403	6.4	681.14	170.052	155.891	168.918	166.734	166.791	199.802	150.233	157.475	169.547	204.571	155.063	180.03	151.051	136.326	134.848	167.128	155.597	147.242	145.381	167.613	155.052	174.574	148.655	172.972	180.099	168.066	173.561	129.363	196.36	205.311	201.442	140.294	172.521	195.894	227.263	152.697	230.661	245.469	195.495	193.938	224.422	244.775	197.327	196.415	257.667	231.341	210.457
5.42_681.1768	5.42	681.177	0	0	0	0	0	0	0	0	0	0	0	0	250.716	241.697	215.199	251.862	296.208	234.405	251.902	259.64	257.83	270.491	261.092	277.356	289.214	276.589	317.272	262.853	325.944	333.426	341.719	259.56	304.365	310.979	309.683	247.811	310.206	285.387	241.978	277.993	322.959	326.821	271.893	257.812	315.596	287.193	275.63
11.74_683.4645	11.74	683.465	0	0	0	0	86.7219	0	0	0	191.895	306.127	203.914	165.644	0	0	0	0	327.362	3.00108	234.921	0	205.199	169.334	209.496	258.878	0	0	0	0	10.7376	18.9042	29.4297	0	181.301	149.921	122.973	188.722	0	0	0	0	12.9801	0	0	0	148.082	255.145	175.14
11.92_685.3792	11.92	685.379	229.93	191.979	234.507	280.255	192.285	169.423	215.023	233.059	184.488	183.653	205.088	252.089	159.737	250.193	177.559	167.798	178.755	226.009	167.704	177.974	150.148	197.076	156.185	155.744	133.208	167.25	203.472	199.272	117.846	156.046	190.85	171.179	134.816	160.611	189.174	175.403	283.572	431.888	444.226	372.207	287.596	398.283	402.347	352.687	289.165	408.855	422.966
11.62_685.3793	11.62	685.379	269.404	282.842	320.325	359.783	250.531	255.216	317.937	297.031	269.493	243.978	329.801	292.5	260.349	331.602	251.785	266.332	230.309	314.048	233.91	234.117	224.788	282.073	199.865	218.456	298.869	302.045	306.52	304.196	294.217	280.217	300.233	297.717	286.575	264.964	258.863	264.167	370.36	476.586	477.796	433.27	336.442	439.408	429.787	365	337.157	444.801	425.156
11.74_685.4798	11.74	685.48	0	0	0	0	11.503	0	0	0	339.54	0	161.501	3.31033	0	0	0	0	0	0	51.6514	0	266.335	0	390.049	0	0	0	0	0	1.85876	0	0	0	364.423	0	332.082	0	0	0	0	0	0	0	0	0	334.421	0	33.5518
9.73_685.4854	9.73	685.485	145.088	173.06	156.312	163.915	143.862	140.127	144.066	148.075	145.697	140.102	168.769	143.077	152.085	145.399	135.733	147.4	145.45	154.481	142.755	155.544	167.012	139.816	169.351	146.073	157.348	148.082	147.579	147.898	137.625	149.01	142.106	133.364	121.391	154.915	149.988	140.097	145.819	157.655	154.377	143.696	158.091	160.808	135.584	147.018	175.249	156.91	157.197
5.83_687.1659	5.83	687.166	0	0	0	0	0	0	0	0	0	0	0	0	73.1309	51.2822	77.7018	74.9023	89.3993	72.4535	78.4891	72.504	68.9148	62.8437	71.8742	85.7243	79.2227	128.732	122.394	53.7101	107.319	143.756	154.576	64.1944	91.7977	155.618	166.012	70.8795	176.371	150.917	121.899	181.432	203.272	134.178	142.51	198.937	196.996	152.329	161.534
6.92_691.0957	6.92	691.096	148.515	185.122	155.238	184.114	139.418	151.767	141.309	147.907	132.95	150.026	128.669	140.328	132.262	160.936	143.855	179.227	122.256	156.311	126.761	151.143	120.779	136.809	125.9	158.659	139.225	174.675	157.568	133.035	140.037	165.322	173.598	126.499	122.209	157.823	148.071	97.7262	212.172	239.087	191.351	228.552	180.149	200.415	160.867	185.249	170.524	183.629	154.08
5.42_691.1385	5.42	691.139	0	0	0	0	0	0	0	0	4.52608	0	0	0	169.352	160.472	174.442	183.398	163.888	147.096	167.274	180.038	158.984	164.872	163.564	180.382	192.873	196.537	219.948	182.353	204.447	182.068	212.335	171.432	209.677	204.119	194.954	175.623	218.535	230.366	158.469	189.413	208.72	252.367	170.424	203.577	222.694	221.287	159.361
5.06_691.1477	5.06	691.148	0	0	0	8.66552	0	0	0	11.7888	0	0	0	9.18729	323.612	266.774	260.982	309.453	356.062	328.415	315.54	344.576	344.907	335.522	264.095	370.483	253.116	237.752	276.035	195.649	287.14	254.362	335.714	256.617	295.764	264.57	326.08	285.572	309.579	277.795	265.295	299.515	357.543	326.422	295.015	345.825	350.623	374.378	306.008
4.95_693.0741	4.95	693.074	0.415848	0	0	0	0	0	0	0	0	0	0	0	164.431	198.26	162.388	214.689	155.348	145.517	145.743	173.693	138.512	141.602	113.885	167.012	174.993	198.079	173.968	204.566	148.828	157.232	157.933	172.353	147.626	149.136	145.44	158.573	224.598	253.65	202.004	253.973	172.556	191.11	193.399	200.852	177.218	181.865	160.826
9.76_693.3332	9.76	693.333	88.2463	148.629	181.081	86.4545	95.4099	156.387	182.516	81.4584	88.0747	169.498	204.553	98.7347	91.1015	130.011	103.491	0	108.656	125.404	118.393	104.113	97.6924	138.353	119.561	95.6657	94.9689	101.716	72.4378	137.505	102.537	122.676	0	128.931	93.7501	120.454	74.5108	131.449	0	106.741	77.4518	104.884	87.6538	111.244	80.815	133.835	104.671	115.54	88.2976
11.92_697.3795	11.92	697.38	215.426	197.375	207.178	214.525	193.501	164.403	168.613	208.42	184.598	172.199	183.533	166.526	168.221	236.603	157.836	188.062	152.367	214.583	140.286	161.082	126.67	179.001	138.144	165.528	114.193	162.938	173.214	155.922	102.263	143.514	160.971	133.389	88.0145	135.399	159.32	144.544	299.221	439.855	386.044	418.924	253.416	367.843	323.889	387.194	254.968	349.52	300.439
11.63_697.3796	11.63	697.38	250.5	276.483	253.021	271.413	253.704	244.812	236.361	221.761	210.359	215.045	251.627	205.965	242.192	310.782	229.839	253.653	232.44	292.581	205.495	241.828	180.915	281.758	185.122	215.201	163.276	226.63	255.823	234.464	145.496	198.181	252.392	192.984	150.061	184.442	226.413	183.141	338.271	523.019	450.109	500.495	314.924	454.928	395.975	457.64	315.996	454.127	367.055
11.29_699.3796	11.29	699.38	118.227	0	142.649	138.014	108.594	161.01	127.203	136.951	109.036	158.924	156.185	137.458	35.6461	105.972	91.489	59.2999	40.7351	117.68	79.5879	75.66	41.5781	121.794	69.9216	78.3848	51.3997	106.794	38.0883	68.1849	55.8717	99.4768	45.4858	68.1234	47.2896	107.455	47.855	84.9023	181.145	251.581	219.442	296.969	175.415	237.035	204.384	291.675	184.84	270.453	213.377
11.10_699.3797	11.1	699.38	177.88	245.946	273.699	231.911	183.148	260.955	256.043	220.771	170.026	269.931	313.17	212.983	113.406	250.122	167.399	159.011	125.901	222.336	175.362	143.56	106.657	246.572	174.989	143.61	138.561	180.409	87.9258	155.51	0	172.993	89.2571	159.771	136.007	181.978	93.6418	165.272	266.166	359.849	291.042	465.701	275.189	370.394	263.526	443.395	259.999	362.027	273.798
5.54_701.1322	5.54	701.132	3139.94	3407.61	1965.41	2265.82	2457.89	2724.7	2975.5	2821.68	2395.72	2656.72	2285.92	2434.82	1922.82	1756.41	1636.99	2403.72	2052.72	1842.53	2302.11	2484.4	2065.67	2100.83	1578.25	2549.51	1217.47	3041.75	2029.81	1161.69	1600.62	3107.46	2441.12	1209.5	1236.98	2006.48	3405.39	1288.37	3314.7	2896.53	2368.77	3666.45	3371.3	3802.31	2509.17	3776.32	2697.03	3130.52	2609.43
11.75_705.4488	11.75	705.449	0	0	0	0	62.6465	84.1822	64.4653	0	0	123.68	114.952	0	0	0	0	0	101.901	0	0	62.2628	90.8627	79.6296	100.16	0	0	0	0	0	0	0	45.0561	0	0	0	0	0	0	0	0	0	0	142.315	45.0064	74.629	76.4826	102.359	76.6681
5.42_707.1134	5.42	707.113	0	1.36467	0	0	0	0	1.16354	0	0	0	0	0	195.034	200.254	207.232	211.329	228.881	202.21	206.069	223.552	238.689	210.785	204.631	232.012	254.383	243.656	246.607	189.713	261.34	265.967	237.675	210.587	249.133	255.762	274.505	215.437	264.696	233.112	209.183	238.949	269.921	249.525	221.621	234.017	287.372	266.994	216.569
4.95_707.1323	4.95	707.132	0.916828	0	0	0	0	0	0	0	2.35402	0	0	0	196.218	209.038	173.442	222.444	215.521	201.437	204.34	203.457	179.197	202.529	150.699	199.485	184.591	201.019	209.618	190.893	205.358	198.698	197.15	222.888	208.107	175.202	196.711	204.777	224.26	247.314	220.824	255.901	255.456	237.056	224.522	227.899	245.887	229.208	205.606
11.74_707.4646	11.74	707.465	0	0	0	0	357.036	344.585	282.93	533.133	202.091	412.241	339.02	400.093	0	0	0	0	257.144	49.5459	149.66	511.085	181.364	567.62	271.776	373.477	0	0	0	0.154421	486.476	467.674	280.91	0	134.914	232.803	303.135	315.817	0	0	0	0	485.881	24.674	297.868	0	305.544	164.137	224.826
4.54_709.0695	4.54	709.069	2.50668	0.674759	0	0	0	0	0	0	0	0	0	3.13652	318.888	409.84	326.812	418.519	338.537	320.307	317.968	345.816	324.925	337.371	281.687	308.4	353.019	355.08	335.485	373.987	292.223	311.788	336.715	317.146	311.997	301.841	294.039	296.541	365.589	431.532	336.361	406.967	331.127	344.69	302.698	325.29	327.418	332.643	310.527
5.52_709.1609	5.52	709.161	210.275	250.753	211.75	238.072	236.202	283.189	220.367	264.207	219.4	273.805	215.328	253.353	353.055	334.986	336.126	385.06	368.718	443.942	382.497	403.874	339.441	419.259	309.505	404.413	362.768	694.146	624.251	290.98	385.013	665.298	794.191	304.041	371.661	633.052	743.679	311.787	447.859	424.56	339.585	452.587	450.38	452.41	324.657	535.731	469.537	395.18	284.312
11.73_709.4799	11.73	709.48	0	0	0	0	494.492	87.1611	0	103.257	299.304	321.871	217.376	324.788	0	0	0	0	442.344	0	361.168	0	236.175	456.65	366.312	276.267	0	0	0	0	0	0	541.763	0.012613	443.262	290.887	353.01	410.545	0	0	0	0	172.624	0	0	0	311.589	392.413	266.15
11.90_711.3962	11.9	711.396	147.129	159.677	158.191	152.286	145.377	145.896	152.846	129.569	139.08	135.23	149.661	133.33	133.696	200.947	128.494	144.054	124.806	186.61	127.448	132.522	100.847	184.537	110.239	130.506	95.2649	127.881	126.43	128.378	92.4537	118.354	125.758	121.899	96.7067	124.771	121.36	126.396	141.61	307.542	237.813	167.551	118.771	252.326	233.871	159.813	110.553	240.668	194.715
5.42_713.1300	5.42	713.13	0	0	0	0.103719	0	0	0	0	0	0	0	1.22988	213.127	207.367	212.602	226.476	219.798	207.788	203.95	232.975	205.458	208.693	206.321	227.642	239.892	252.566	241.629	187.472	241.213	247.761	257.799	209.684	241.704	235.077	246.732	210.506	254.78	243.673	204.113	217.478	254.476	236.393	215.198	248.104	251.407	269.622	200.35
2.84_713.2282	2.84	713.228	0	353.789	0	0	0	367.344	0	0	0	366.562	0	0	0	0	0	0	0	0	0	0	0	0	0	0	13.886	0	0	0	0	0	0	0	0	0	0	0	0	0	0	0	0	0	0	0	0	0	0
11.74_714.5065	11.74	714.506	0	0	14.4768	0	0	21.2508	0	0	0	0	0	0	10.1649	0	5.27176	80.1502	0	0	0	0	0	0	0	0	0	0	0	108.093	0	0	0	0	0	0	0	0	0	0	35.6405	0	0	0	40.3179	0	0	0	44.7765
11.58_716.4119	11.58	716.412	201.037	191.681	206.531	228.558	178.719	166.768	173.683	204.048	162.435	145.885	206.515	180.154	192.001	254.103	199.108	206.958	179.389	236.909	193.213	194.164	173.52	214.706	171.057	188.074	148.629	196.277	258.343	211.109	160.574	189.275	253.27	0	137.954	187.353	238.469	193.571	275.361	429.013	340.188	319.028	255.066	350.39	288.966	281.912	235.762	362.271	285.611
5.53_717.1008	5.53	717.101	285.507	299.195	156.308	254.471	300.027	205.834	279.793	235.054	280.286	198.998	287.119	220.039	159.329	165.594	161.11	326.573	176.773	270.974	242.815	189.733	157.378	299.531	134.889	275.669	143.504	263.42	163.923	107.475	148.815	282.357	315.911	115.464	101.653	165.886	308.375	108.144	229.022	327.959	266.994	306.578	299.799	335.638	306.209	333.003	302.408	306.45	277.721
11.21_718.4295	11.21	718.429	125.753	153.973	153.604	151.438	119.766	140.431	130.07	145.006	121.998	136.389	134.593	129.778	146.795	135.439	131.372	155.555	142.155	137.472	120.522	134.87	123.755	146.668	97.2141	132.624	80.1788	134.824	156.388	140.357	95.8083	109.907	167.644	129.923	93.6063	125.196	153.701	130.608	203.996	308.041	216.362	245.61	184.981	266.068	193.52	232.494	193.309	268.724	201.224
11.67_720.4456	11.67	720.446	207.815	244.039	228.222	256.865	196.254	206.232	214.206	234.071	191.021	203.44	193.262	185.196	191.651	205.273	215.148	204.803	178.364	239.703	207.256	157.96	162.357	213.438	192.601	178.23	138.93	171.452	202.457	181.896	124.156	160.191	191.311	168.047	125.665	143.66	169.479	154.995	345.05	574.711	420.897	440.98	316.885	457.57	347.172	410.999	293.156	406.36	326.267
10.37_721.3639	10.37	721.364	1071.38	1760.29	2049.02	1190.63	1200.82	1894.52	1996.89	1177.65	1975.54	1775.68	2232.73	1246.05	823.604	1293.24	905.047	956.531	853.314	1311.59	963.985	982.668	803.387	1298.19	926.335	923.209	799.185	1046.38	632.888	1154.8	814.053	1086.28	711.28	1118.07	833.652	1147.08	694.543	1224.78	1756.27	1898.73	1714.88	2603.72	1652.13	1994.53	1720.39	2495.98	1785.94	2234.29	1803.1
10.52_721.3639	10.52	721.364	508.848	784.621	548.135	783.401	568.556	842.982	650.194	641.114	621.068	920.191	806.66	714.881	173.921	500.094	349.693	335.976	187.522	551.167	370.141	333.26	188.153	608.479	406.627	328.911	205.36	412.384	167.273	300.849	209.216	413.406	178.223	325.153	213.875	491.459	174.324	362.38	771.738	1101.92	987.24	1225.55	800.317	1106.06	996.24	1676.64	1024.52	1266	1107.74
4.95_723.1082	4.95	723.108	0	0	0	0	0	0	0	0	0	0	0	0	249.559	253.501	238.021	255.782	260.167	245.97	255.78	265.104	235.089	259.324	218.227	254.336	241.638	244.772	251.38	250.668	251.419	240.351	232.929	253.122	265.782	237.011	251.055	281.494	293.137	283.667	275.727	288.738	276.92	276.438	274.039	289.673	283.939	282.625	259.616
5.53_723.1135	5.53	723.114	411.055	429.675	582.701	588.54	689.602	476.977	661.173	412.568	681.179	730.857	413.286	619.273	381.724	312.701	297.687	416.922	361.204	352.634	570.088	415.191	405.624	403.522	303.124	444.105	265.169	629.121	375.61	387.049	406.371	621.848	669.383	268.181	306.824	676.932	672.309	293.426	654.609	689.686	422.042	686.354	672.008	705.006	458.724	718.947	475.568	749.18	467.073
10.93_723.3783	10.93	723.378	62.1283	0	85.2967	0	76.4491	0	84.3678	0	74.557	202.476	111.334	94.5937	18.7729	73.3516	0	0	26.408	93.3077	51.879	0	0	82.8266	52.4549	49.3761	27.5846	0	22.7809	0	30.5718	44.1057	16.2076	34.9588	0	61.5503	16.4138	40.0084	99.9791	0	0	0	113.684	0	122.819	326.4	89.1141	148.841	127.811
6.58_725.2071	6.58	725.207	644.334	329.483	229.089	148.558	657.704	351.732	282.834	141.239	678.177	340.775	270.005	154.092	179.535	181.12	240.492	331.598	193.655	209.708	216.972	292.173	192.016	213.701	235.399	285.495	131.049	128.081	283.655	150.657	131.454	134.843	317.92	157.541	131.729	0	347.536	142.906	217.023	248.189	395.685	347.678	229.552	256.33	396.777	311.079	237.152	268.454	379.996
4.95_729.1235	4.95	729.124	0	0	0	0	3.99413	0	0	0	0	0	1.32518	0	296.657	291.288	287.155	289.215	295.003	280.538	267.023	281.887	263.891	286.579	251.919	270.97	288.147	289.454	278.884	297.608	290.198	261.233	243.816	306.179	270.125	258.357	240.505	278.302	285.932	302.623	302.661	325.216	296.993	317.589	302.867	307.356	303.923	319.049	318.644
5.53_732.0620	5.53	732.062	244.039	312.238	217.701	254.922	185.885	235.289	161.618	172.665	178.617	199.142	158.934	142.091	135.653	189.877	158.096	243.422	119.569	168.644	135.476	164.314	117.643	145.836	98.9865	149.48	102.772	261.325	191.908	106.201	80.9914	177.515	183.73	87.8874	71.7677	115.763	129.42	74.8086	247.934	382.087	268.699	329.953	188.459	260.029	189.669	236.191	131.534	205.355	163.172
5.53_733.0688	5.53	733.069	305.401	387.703	210.396	273.126	281.415	322.724	248.706	200.75	281.668	303.033	264.609	239.587	184.482	221.075	151.988	382.94	177.921	249.264	212.433	214.164	183.13	259.006	131.143	200.76	161.089	211.62	211.082	193.816	141.613	268.363	286.65	161.216	147.263	269.726	277.984	123.807	330.422	421.427	318.734	409.223	250.808	319.032	199.901	333.816	265.428	321.856	268.953
8.93_735.3449	8.93	735.345	55.4264	144.235	168.117	80.0865	51.6184	159.794	173.625	79.5215	44.7529	157.475	186.318	96.2852	94.7707	75.4259	118.613	75.8466	92.0918	71.136	108.554	68.5661	91.5284	78.8647	120.443	65.7575	164.775	87.9389	35.6355	69.365	168.914	88.9155	46.9717	66.3871	176.234	86.9954	41.0626	59.2933	82.3207	33.6277	34.702	50.0897	90.8661	33.2488	34.5084	53.0577	83.1609	37.2067	31.8207
11.52_738.5062	11.52	738.506	0	175.028	66.2562	0	67.4458	149.781	0	0	0	0	0	0	0	0	0	128.052	0	0	0	0	0	172.957	0	0	0	163.763	53.2926	46.7809	596.42	2.58514	0	0	750.149	0	124.795	0	0	0	0	0	19.1101	20.5372	0	0	0	0	0
11.73_738.5062	11.73	738.506	91.2832	365.673	91.1805	0	0	375.484	196.663	206.225	207.496	362.742	0	163.064	140.718	0	0	281.202	232.351	208.2	77.7819	456.352	200.761	157.804	122.355	439.235	226.485	0	138.659	76.3078	629.761	286.55	313.662	59.9907	427.21	0	0	97.558	0	21.8139	140.672	91.0567	174.976	197.813	379.48	0	257.215	366.708	264.169
4.54_739.1023	4.54	739.102	0	0	0	0	0	0	0	0	0	0	0	0	239.483	227.793	211.806	235.122	245.569	223.308	215.571	244.984	229.805	242.807	198.261	229.979	228.696	207.847	232.71	221.525	213.429	202.788	241.31	234.264	228.796	212.07	238.406	231.047	238.83	233.7	190.526	229.072	256.84	228.3	233.391	226.657	240.952	237.699	216.155
4.91_739.2080	4.91	739.208	0	0	0	0	0	0	0	2.56546	0	0	0	0	1575.61	1560.03	1309.31	1851.8	1639.04	1625.55	1312.03	1908.11	1659.47	1700.78	1289.68	1954.65	1646.56	1765.37	1890.94	1713.71	1730.56	1765.2	2202.83	1811.74	1719.89	1784.81	2277.39	1827.05	2040.52	2108.65	1592.62	1994.41	2081.57	2149.41	1636.55	2072.72	2113.07	2283.88	1655.38
4.22_739.2081	4.22	739.208	8.31207	0	1.40992	19.4826	11.2091	0	0	19.2676	9.69862	6.66231	0	25.3419	10625.4	10251.2	9808.57	11779.9	11926	10606.4	10414.1	12102.3	11756.5	11294.4	9698.72	12171.1	12990.9	13871.1	13652.3	10938.4	14019.4	14777.2	15671.4	11318.5	14279.5	14990.8	16159	12289	12731.3	12952.4	9707.67	11551	13700.9	13165.8	9883.68	12532.8	14084.9	14072.1	10485.4
6.17_739.2445	6.17	739.245	56.4627	98.1433	82.7425	98.7095	78.6677	106.992	78.5261	99.3353	71.5484	99.2564	78.4834	108.09	174.2	134.923	153.457	132.149	183.768	157.375	163.931	141.413	176.517	147.784	146.311	135.219	401.431	433.331	466.569	330.756	432.771	428.946	613.02	338.795	415.024	442.422	567.524	355.849	317.117	228.631	143.478	280.652	322.26	239.84	150.532	326.971	305.391	239.835	130.429
4.00_741.2235	4	741.223	334.154	392.915	380.422	333.197	369.248	421.084	398.764	336.865	356.224	422.613	399.188	327.64	259.124	250.057	219.845	313.082	266.089	259.049	243.54	328.311	272.361	272.16	219.329	332.127	249.83	279.063	288.463	213.107	253.026	274.235	349.151	241.362	238.625	254.266	347.472	217.069	308.463	310.484	218.779	273.954	318.697	316.945	228.14	282.183	284.293	315.655	225.277
11.22_741.4698	11.22	741.47	0	0	0	0.390824	0	3.24852	0	74.0966	957.226	0	425.858	0	0	0.844624	283.928	0	0	0	455.464	0	0	0	0	0	0	0	0	0	0	0	0	0	0	0	0	0	6.6175	0	0	0	0	0	0	17.7284	0	0	0
11.73_741.4700	11.73	741.47	0	0	0	0	959.981	713.453	1011.84	155.283	1192.23	286.344	671.941	137.537	812.834	0	500.292	1.37048	212.845	483.566	544.55	792.108	180.592	336.617	872.188	445.031	0	0	18.4634	0	224.218	0	102.323	170.219	74.3613	80.4424	109.277	255.953	0	0	0	9.42924	697.868	526.047	85.662	76.1297	498.506	374.084	320.324
11.73_743.4852	11.73	743.485	0	1.08538	4.59739	0	323.056	571.851	30.1726	223.764	412.909	409.652	265.995	0	39.7034	0	0	0	526.626	383.477	514.575	412.58	510.318	338.643	190.461	312.456	2.23476	0	0	0	231.589	422.856	340.923	336.861	77.1582	290.228	633.67	231.454	0	0	0	0	390.02	205.281	268.005	124.869	110.387	300.077	148.746
4.54_745.1187	4.54	745.119	0	0	0	0	0	0	0	0	0	0	0	0.90431	225.793	201.083	194.537	200.377	238.223	220.428	215.717	213.3	208.098	211.592	210.755	203.856	204.447	210.597	195.111	223.013	205.155	224.257	209.343	207.915	204.525	192.222	205.815	195.323	210.243	212.091	202.73	210.381	212.882	210.529	200.372	207.712	205.947	206.017	200.621
11.73_745.5002	11.73	745.5	0	0	0	0	160.458	0	236.85	0	192.931	333.956	208.828	259.91	0	0	0	0	256.46	0	249.495	0	343.774	396.519	231.663	114.227	0	0	0	0	235.39	415.005	259.121	0	233.932	239.267	161.117	191.151	0	0	0	0	385.554	0	265.876	0	280.536	354.604	312.223
11.71_746.4606	11.71	746.461	145.401	165.637	164.857	169.875	129.81	151.244	142.22	143.384	130.442	163.161	168.518	149.858	124.338	152.395	136.692	0	120.204	149.582	135.345	119.812	104.552	152.182	116.997	117.197	96.7216	125.059	147.962	164.694	100.276	128.881	0	135.439	101.551	117.289	122.701	154.574	220.201	318.128	264.669	282.941	193.525	294.093	239.164	260.879	214.683	262.669	0
11.73_747.5158	11.73	747.516	0	0	1.23584	0	0	0	0	0	68.5215	288.473	0	223.092	0	0	1.42008	0	0	0	13.5981	0	139.948	343.385	47.7265	175.35	0	0	0	0	0	0	0	0	176.96	245.694	0	0	0	0	0	0	0	0	0	0	153.213	0	153.144
11.20_749.3952	11.2	749.395	61.048	82.1056	72.2163	64.4871	78.0607	77.0873	84.0673	86.1575	91.5257	93.681	83.101	83.5457	20.7083	61.2483	39.2974	36.5404	26.7952	48.109	36.7212	0	25.7874	57.826	37.4084	39.7321	22.5101	49.8874	34.8841	0	0	54.188	0	35.8475	27.8844	66.1619	33.7533	24.9047	116.723	166.136	151.708	206.26	118.669	165.58	153.859	221.724	124.832	190.013	156.204
10.65_751.3901	10.65	751.39	386.812	646.835	0	521.003	361.269	642.223	749.305	476.475	348.179	546.709	786.36	478.733	608.861	0	832.384	630.509	612.057	592.152	800.076	565.909	591.433	588.521	742.242	547.257	1345.71	654.811	495.838	716.925	1302.27	659.791	477.521	685.457	1278.06	639.518	477.419	682.148	446.091	0	0	179.012	416.562	184.472	0	0	422.072	206.724	0
5.05_753.2234	5.05	753.223	168.933	205.37	174.031	161.346	173.331	215.423	198.568	165.234	177.738	228.835	207.912	190.56	147.601	138.462	143.646	163.834	182.124	159.635	149.332	178.709	153.58	169.958	157.497	169.82	172.629	198.322	193.913	149.268	168.934	205.764	238.749	161.676	183.722	213.082	239.236	175.225	216.08	196.974	161.336	180.559	233.819	213.741	167.162	193.296	230.949	195.549	199.011
11.77_753.4055	11.77	753.405	1675.75	1331.74	2157.77	1292.86	1405.75	1000.69	1821.97	1042.04	1201.89	837.455	1682.17	942.775	1358.9	1740.89	1337.75	1347.17	1259.38	1462.38	1131.32	1133.23	1050.79	1304.04	970.103	999.173	2051.53	1420.12	1370.86	2003.28	1828.31	1170.62	1249.5	1569.47	1693.53	1037.62	1096.6	1508.73	1146.85	1342.97	1065.04	1125.23	964.221	1000.77	900.235	911.018	888.782	944.978	841.949
4.75_755.2024	4.75	755.202	0	0	0	2.54383	0	4.44559	0	0.850462	0	0	0	0	265.729	285.781	244.082	302.948	310.795	271.914	276.859	344.222	304.533	251.369	244.466	319.724	312.887	385.753	399.107	256.521	308.699	606.97	676.104	268.946	298.559	427.395	505.691	305.974	653.21	404.558	326.156	385.09	413.308	389.717	340.899	704.455	404.132	410.496	362.854
4.50_755.2027	4.5	755.203	0	0	0	0	0	0	0	0	0	1.94583	0	0	1434.01	1384.27	1224.07	1760.49	1513.07	1431.87	1216.21	1785.28	1519.75	1375.16	1170.97	1793.99	1261.25	1366.14	1608.3	1307.56	1256.6	1426.12	1771.04	1365.27	1219.54	1363.56	1777.99	1384.18	1455.78	1469.29	1231.14	1447.69	1428.75	1491.41	1238.85	1481.94	1382.16	1574.45	1223.48
3.95_755.2030	3.95	755.203	0	0	0	12.731	0	0	1.75987	8.72712	0	0	0	10.0018	2277.02	2147.47	1937.58	2467.4	2363.6	2178.89	2042.23	2485.79	2350.04	2205.31	1973.59	2455.31	2637.31	2768.43	2692.61	2199.31	2731.94	2829.48	3126.19	2262.55	2672.27	2810.57	3167.17	2337.83	2430.63	2360.51	1785.19	2234.93	2454.78	2423.97	1786.45	2325.8	2354.36	2399.08	1861.28
6.17_761.2259	6.17	761.226	35.1692	39.8824	35.1284	51.0635	32.2341	48.1793	40.0476	48.49	30.727	50.0044	38.6324	60.8089	78.4361	66.4971	76.7287	59.4628	82.5265	82.7854	80.8198	62.0607	84.4093	77.2019	84.8124	59.8017	183.15	188.773	188.632	143.888	191.026	201.949	244.375	162.545	184.103	196.517	237.111	164.035	145.299	100.627	63.8052	123.607	136.776	103.353	68.5951	151.025	146.158	112.353	69.7999
10.38_767.3841	10.38	767.384	133.577	179.402	258.914	135.605	134.228	160.565	237.296	139.706	149.086	289.438	237.087	116.64	221.407	200.39	238.254	212.44	226.761	184.657	248.064	207.125	199.321	208.523	210.059	183.508	379.44	166.871	155.219	216.502	346.476	155.399	152.56	220.289	350.568	141.429	154.238	214.538	122.337	84.2251	100.543	71.5292	120.584	70.0596	91.7077	65.1663	120.796	79.9448	88.3208
10.74_767.3855	10.74	767.385	206.626	121.271	371.02	223.606	188.608	0	338.512	0	0	0	301.693	128.286	0	287.808	278.74	274.346	218.806	0	283.246	0	259.996	109.515	166.343	0	347.012	243.005	0	255.538	355.061	0	192.398	246.718	357.691	0	0	230.096	177.418	165.512	0	101.516	142.291	0	72.1763	0	139.06	0	84.0648
3.95_771.1985	3.95	771.198	0	0	0	0	0	0	0	0	0	0	0	0	138.27	141.992	111.372	137.205	173.858	145.754	117.741	146.431	138.758	150.831	121.623	178.65	132.378	154.671	151.86	144.165	162.682	162.05	219.334	132.868	146.812	150.605	162.957	142.32	188.496	169.619	132.262	162.569	186.298	164.994	119.581	187.555	179.74	190.52	133.626
4.26_771.1986	4.26	771.199	0	4.87285	0	0	0	0	0	0	1.86471	0	0	0	143.471	123.458	100.207	133.273	133.551	129.333	0	131.742	156.288	447.661	86.8891	172.031	72.3129	293.831	150.03	100.054	113.727	275.746	603.047	113.583	0	94.8357	209.53	98.2807	184.485	544.766	153.469	562.077	579.75	568.565	160.124	556.627	573.589	210.611	128.773
4.25_771.2324	4.25	771.232	129.718	192.629	222.551	89.4153	145.522	200.046	250.481	116.336	135.226	217.357	224.388	115.615	199.493	241.768	211.635	236.433	213.613	263.905	203.078	244.012	228.811	210.551	188.653	259.287	277.014	327.397	228.767	235.057	287.583	355.841	164.448	275.809	275.288	279.67	276.295	256.697	184.429	205.34	140.482	113.43	183.234	214.714	142.915	119.534	160.436	196.631	135.768
4.00_771.2339	4	771.234	628.069	734.501	673.375	608.632	704.146	808.512	743.948	691.107	643.322	822.539	708.728	628.949	683.197	751.656	636.856	858.131	746.554	798.18	670.161	864.695	704.475	780.481	634.831	919.285	752.692	893.335	853.87	590.695	756.487	908.743	1050.58	691.407	743.45	897.543	1020.43	681.71	1179.97	1147.53	837.359	912.402	1199.26	1193.82	864.039	992.419	1097.28	1206.25	843.808
11.70_773.4464	11.7	773.446	137.669	262.675	326.18	214.433	157.645	203.827	305.712	165.788	146.501	190.732	296.968	158.263	232.142	302.418	288.213	237.058	224.618	227.464	303.607	196.912	213.747	232.804	235.641	203.399	514.133	235.164	174.489	291.008	513.05	251.598	168.823	251.772	489.859	217.842	175.294	271.918	197.568	117.601	111.696	104.283	150.764	110.74	108.385	0	176.257	98.462	88.3412
11.36_773.4471	11.36	773.447	121.82	261.105	204.902	165.369	147.598	211.462	171.84	141.798	131.142	208.963	211.407	152.788	173.573	193.738	243.961	221.084	176.039	164.554	275.242	180.758	177.762	164.684	216.963	166.407	380.83	220.965	134.107	143.276	377.553	208.37	124.093	164.47	379.007	220.005	117.921	158.464	166.885	54.172	64.4754	80.9488	159.315	74.64	57.8125	65.5819	178.496	52.1681	80.4578
4.22_775.1839	4.22	775.184	0	0	0	0	0	1.47441	0	0	0	0	0	0	220.42	207.765	189.53	213.024	245.046	217.942	222.665	236.489	230.441	218.969	200.609	213.791	233.905	260.063	241.02	207.261	254.861	277.779	291.619	224.512	275.263	253.612	302.593	245.172	242.42	253.88	187.442	228.544	266.148	270.801	210.67	249.381	279.304	279.205	194.273
11.16_779.4222	11.16	779.422	117.26	0	236.289	173.862	114.099	0	226.972	164.883	104.959	0	205.13	157.319	176.535	179.013	214.395	164.634	182.416	185.955	209.144	169.498	154.669	164.834	184.71	139.125	371.875	264.03	126.325	191.839	373.226	0	123.938	169.313	349.733	215.104	135.689	184.549	187.085	101.029	104.297	104.157	169.002	113.624	92.3685	83.7343	173.307	92.1169	81.7199
10.41_783.3788	10.41	783.379	154.835	150.082	211.034	111.989	155.451	161.127	188.589	124.125	122.321	128.174	201.774	122.142	201.611	207.978	179.916	207.658	202.821	193.773	191.158	179.635	191.062	191.604	176.804	177.777	193.02	114.679	216.308	221.217	193.192	114.883	230.057	231.065	204.197	117.349	200.08	242.64	99.256	126.842	73.6098	88.8425	83.9732	106.902	92.0794	78.7903	92.6231	104.851	72.0824
4.22_785.2132	4.22	785.213	0	0	0	0	0	0	1.11	2.59052	0	0	0	0	301.118	265.467	284.658	309.428	328.084	293.344	325.966	342.255	340.975	329.321	288.506	352.936	346.704	372.451	388.627	288.921	393.824	395.763	430.83	301.727	400.782	406.827	439.866	366.558	330.964	348.331	254.083	296.851	400.64	369.839	299.632	351.516	397.422	414.521	311.111
7.61_789.2594	7.61	789.259	630.051	373.448	277.92	208.723	659.672	399.505	300.733	207.576	609.028	415.248	290.876	226.433	244.247	258.435	255.125	368.263	242.374	259.361	285.674	379.7	236.903	247.466	247.541	369.503	232.999	268.158	384.11	215.721	226.787	247.628	419.313	206.793	223.534	237.1	410.62	224.157	409.976	487.784	454.722	414.114	445.632	494.653	447.233	448.487	410.777	501.019	436.932
10.37_789.3507	10.37	789.351	130.105	215.794	232.581	141.33	129.682	207.497	230.028	137.493	127.01	206.533	236.685	143.28	105.665	150.57	100.139	113.71	85.0477	152.809	114.598	116.338	88.0363	149.54	104.234	107.513	92.8026	168.911	73.6636	124.195	95.4849	118.709	74.3912	122.752	91.7159	109.072	90.5262	0	196.939	233.55	206.634	283.289	204.153	244.764	191.181	285.113	201.155	231.699	208.925
10.52_789.3538	10.52	789.354	63.4887	103.876	59.6433	96.6164	68.7769	95.4115	69.2579	77.5382	64.7295	117.713	93.3032	68.989	19.1478	61.5209	35.8489	38.7294	25.7316	63.7966	49.4047	33.3844	18.3055	75.24	44.4777	40.3028	20.0593	44.1709	12.5203	37.1805	26.716	48.884	19.1611	33.2431	26.8109	55.4112	24.5191	44.337	83.6293	143.49	113.262	152.965	85.0055	131.894	119.788	190.602	106.462	158.686	119.192
11.21_791.4560	11.21	791.456	142.411	0	192.163	125.237	141.524	0	183.37	89.0001	141.788	0	197.876	109.968	157.847	156.168	142.008	0	183.775	118.76	139.682	133.789	0	145.877	132.875	0	297.115	0	81.122	145.13	305.038	218.578	0	119.528	314.416	248.348	90.8864	139.465	132.202	89.6091	129.058	169.319	0	60.2854	104.163	87.6546	134.655	59.8142	0
4.24_793.2155	4.24	793.216	107.526	158.497	188.591	81.2355	123.806	146.06	195.881	0	118.114	162.924	216.84	0	172.833	197.017	151.592	194.092	182.126	220.407	162.874	196.781	175.012	199.329	164.471	207.956	196.875	224.295	155.294	191.152	215.056	225.843	198.553	204.329	220.755	234.15	197.494	209.363	130.678	155.434	121.83	96.3551	135.86	160.109	107.023	88.659	130.614	151.635	111.373
4.00_793.2156	4	793.216	245.866	285.648	274.568	247.805	250.258	291.159	262.36	254.267	236.339	254.829	257.574	221.993	294.481	303.024	263.401	298.459	257.387	297.351	255.289	325.459	260.125	282.122	233.444	284.268	286.114	307.218	317.751	261.341	265.195	305.153	305.495	242.758	283.403	307.543	330.523	257.399	356.636	373.208	302.627	320.87	373.243	364.351	312.986	348.982	320.358	347.444	284.468
10.76_795.4159	10.76	795.416	104.879	124.177	176.607	104.097	101.776	118.504	183.112	87.5576	90.222	77.0171	164.442	94.9012	132.598	137.746	123.248	154.646	145.281	130.319	129.981	123.904	123.588	109.836	127.057	120.251	252.159	120.427	109.746	153.441	254.213	116.906	95.2094	136.033	236.858	116.13	108.438	119.83	131.474	102.861	101.436	69.383	104.13	90.2223	81.0057	59.0153	99.7433	77.4864	88.0728
11.34_795.4884	11.34	795.488	158.455	255.499	352.264	203.632	149.414	239.856	316.106	200.675	133.167	229.051	325.471	190.784	159.884	233.951	188.45	173.638	159.43	223.576	166.957	131.321	138.898	192.509	168.732	0	318.848	0	175.182	282.224	277.443	223.001	187.971	261.01	307.256	217.189	185.284	249.517	189.09	179.152	155.098	200.581	180.968	0	126.727	198.081	186.712	157.531	129.252
3.95_801.2080	3.95	801.208	0	0	0	0	0	0	0	0	0	0	0	0	291.61	267.411	233.697	301.744	329.846	311.618	273.128	332.369	290.029	306.518	275.262	320.255	339.048	330.036	362.939	287.025	334.637	403.516	416.226	303.799	353.676	380.22	432.359	334.359	318.835	288.342	207.38	290.9	352.484	319.371	227.206	305.613	309.12	346.63	267.628
11.79_805.4729	11.79	805.473	510.191	490.681	438.549	328.453	467.744	468.51	429.451	261.467	468.489	473.425	423.711	282.599	457.978	488.418	368.847	446.973	508.726	479.396	356.082	450.44	414.346	489.116	376.573	434.308	623.221	552.863	268.106	323.777	659.054	551.47	283.102	279.601	653.029	579.97	267.509	330	297.289	233.505	378.807	259.039	309.081	232.804	390.484	255.258	292.172	209.906	363.733
4.22_807.1947	4.22	807.195	0	1.47129	0	0	1.20756	0	0	0	0	0	0	0	695.334	637.486	649.246	726.659	731.044	677.668	660.607	727.178	703.562	699.282	600.13	751.32	783.136	811.587	794.476	690.872	829.464	816.472	882.84	709.691	845.905	848.093	896.327	767.157	815.282	761.11	664.323	762.171	823.214	817.306	646.265	813.023	836.84	817.607	694.604
11.36_809.4229	11.36	809.423	222.61	342.632	291.902	251.436	231.522	337.544	290.143	248.268	212.313	333.505	313.903	262.018	289.055	255.241	360.743	287.142	331.82	231.231	409.069	295.578	285.124	275.084	370.468	293.2	530.98	319.525	204.142	236.389	553.773	332.947	212.553	227.207	591.229	366.801	227.038	252.654	233.92	83.7989	122.521	107.579	256.933	81.2866	122.525	98.2748	244.181	90.8057	117.757
11.74_815.4971	11.74	815.497	0	0	0	0	69.6895	99.0265	66.3766	389.843	0	328.631	0	161.323	268.629	0	205.903	0	564.339	216.416	470.534	523.091	221.638	53.9873	423.679	203.557	0.126428	0	3.34882	0	261.949	577.118	447.736	222.639	128.463	404.136	274.043	96.1478	0	0	0	0	475.493	500.553	82.0981	0	358.068	271.692	292.149
11.36_819.4523	11.36	819.452	5758.33	10469.4	8989.62	7553.16	5678.52	9763.08	8181.65	6784.03	5256.19	9139.37	8531.94	6639.88	8019.21	7801.15	11735	8662.01	8029.95	7109.79	11219.9	7996.44	7415.07	6766.46	10104.5	7580.39	18624.4	10200	5567.44	7241.44	18114.9	9521.13	5660.4	6636.2	17594.7	9177.22	5302.52	6679.92	6888.59	2375.88	3213.6	2794.97	6238.53	2100.58	2848.95	2538.71	6046.23	2133.31	2788.76
11.70_819.4523	11.7	819.452	133.282	192.274	328.507	178.58	123.042	190.598	284.229	157.324	135.903	158.298	237.943	133.952	196.968	228.493	291.378	193.639	224.331	190.235	255.829	177.122	179.526	185.289	206.68	184.206	505.752	242.573	156.023	270.375	424.261	234.148	160.836	261.554	397.146	213.242	146.479	237.414	165.527	95.3141	102.02	83.3351	133.213	93.3535	88.3899	69.8463	135.004	82.7113	91.0023
11.60_821.4702	11.6	821.47	202.006	321.759	466.798	214.8	188.661	277.388	439.056	167.532	150.137	284.049	464.954	198.81	0	264.721	364.083	227.936	0	313.834	447.87	235.726	184.87	289.086	361.195	0	802.634	387.767	202.176	405.898	689.462	370.101	181.538	328.028	467.482	311.447	0	295.086	237.843	0	122.207	129.754	196.347	98.1417	0	0	275.597	93.5517	0
3.95_823.1900	3.95	823.19	0	0	0	0	0	0	0	0	0	0	0	0	160.496	160.069	146.384	154.071	162.225	160.349	125.945	172.516	150.543	136.988	128.103	149.974	151.192	165.157	184.429	141.299	178.636	173.746	185.266	152.866	173.059	184.383	206.577	167.123	159.907	148.837	125.721	156.676	163.122	161.358	123.012	141.108	168.518	156.254	137.991
4.74_825.2439	4.74	825.244	0	0	0	0	0.033235	0	0	0	0	0	5.72889	0	96.6635	68.7138	102.075	107.809	100.707	88.5624	96.6882	111.181	0	67.318	87.0843	113.678	103.425	166.051	176.548	79.7801	104.718	170.835	188.399	79.8942	114.879	166.212	200.677	80.2504	198.693	206.258	191.384	246.721	213.797	213.765	193.831	276.437	211.969	216.231	191.924
11.74_826.5588	11.74	826.559	0	771.769	0	0	0	212.227	0	0	0	338.11	0	0	0	0	0	481.932	0	0	0	995.643	0	0	0	793.832	328.227	0	0	0	926.144	51.5329	3.49085	0	214.741	88.2147	0	21.5956	0	0	142.93	0	0	0	0	0	0	117.787	0
11.74_831.5015	11.74	831.501	1074.7	0	0	0	312.668	704.234	69.666	55.8464	383.57	762.553	361.991	37.9935	146.207	0	377.099	0	496.85	0	280.14	164.686	0	32.5303	266.235	32.1302	28.3015	0	275.69	0	62.6496	223.507	629.497	593.523	0	790.723	658.096	230.747	0	0	8.82194	0	36.3195	367.673	0	240.492	51.778	0	65.8064
11.74_833.5164	11.74	833.516	0	0	0	0	263.806	435.555	434.536	526.455	259.806	664.386	245	72.8289	0	0	0	0	102.55	0	206.577	336.927	150.251	436.675	342.352	270.32	0	7.718	13.2364	4.57853	291.023	418.464	165.815	322.847	0	957.659	333.011	389.239	0	0	0	0	0	1008.37	408.109	473.798	304.371	368.302	502.881
11.39_835.4469	11.39	835.447	0	696.035	437.935	540.518	0	0	0	0	0	0	0	0	0	385.567	0	374.037	0	0	0	0	0	0	0	0	661.868	393.159	0	436.206	626.342	0	0	0	598.531	0	0	0	242.107	0	0	0	0	0	0	0	0	0	0
10.98_837.4680	10.98	837.468	0	0	353.714	108.236	293.524	121.321	0	105.423	0	0	0	0	0	0	0	139.644	0	113.699	0	0	212.02	238.536	119.564	120.127	0	189.772	0	0	585.554	0	188.047	0	0	260.019	155.822	0	204.67	49.7531	0	0	0	45.7235	0	0	0	0	0
11.14_837.4710	11.14	837.471	174.346	267.404	621.359	170.399	1076.35	334.476	0	142.862	508.815	0	391.469	0	87.9283	195.35	221.697	223.208	290.013	251.557	248.506	0	366.657	0	732.952	0	432.444	321.058	163.499	195.287	604.955	0	0	0	505.211	0	0	161.815	0	65.8286	0	85.3074	0	0	110.778	124.438	0	0	0
4.22_839.1329	4.22	839.133	0	0	0	0	0	0	0	0	0	0	0	0	140.149	159.392	126.858	160.921	124.746	128.519	123.668	137.459	130.457	122.503	110.297	129.713	166.61	181.263	169.642	181.99	148.005	148.734	165.766	141.863	147.314	141.331	159.505	137.551	169.13	190.766	140.62	189.82	160.187	149.199	129.026	155.917	140.181	153.956	100.396
4.00_839.2139	4	839.214	334.259	362.396	359.249	362.016	359.41	383.733	345.466	367.643	323.369	374.2	387.156	335.991	356.714	400.526	327.798	412.118	375.79	385.15	338.718	435.747	359.615	396.691	348.418	446.879	365.514	409.95	412.442	328.578	403.146	419.841	472.366	363.821	373.875	401.883	429.999	352.849	496.311	477.764	431.174	426.601	522.293	501.985	402.941	441.119	486.228	492.943	412.147
11.34_841.4939	11.34	841.494	759.122	1215.56	1557.93	957.866	774.719	1172.63	1544.41	927.054	758.094	1149	1591.38	953.17	869.436	1030.44	884.009	743.291	782.244	1007.4	877.071	809.063	713.101	971.768	772.161	732.839	1445.41	1112.79	831.052	1330.38	1506.98	1095.48	888.618	1256.42	1425.85	1080.02	881.422	1268.9	955.189	910.23	721.882	906.797	969.766	874.007	703.771	1041.85	999.34	874.145	742.5
11.74_841.4953	11.74	841.495	322.418	476.215	526.85	384.814	361.865	483.943	585.203	420.907	319.279	464.05	515.755	387.842	355.845	355.105	304.664	217.734	251.691	391.351	313.262	320.3	250.121	371.368	273.606	293.356	447.03	367.985	224.862	387.156	500.992	354.381	276.778	402.508	491.892	356.677	233.344	414.903	371.484	434.589	390.446	444.939	396.007	482.764	394.833	547.273	485.195	420.409	399.471
11.88_847.4835	11.88	847.484	1045.39	1903.01	1640	1439.87	976.263	1696.92	1468.26	1326.93	946.919	1635.27	1499.49	1216.94	1312.17	1227.94	2052.55	1350.62	1261.13	1196.9	1931.58	1173.95	1113.07	1114.68	1671.94	1142.14	3262.58	1895.91	864.64	1243.79	3177.95	1810.74	828.927	1064.11	3023.01	1793.78	738.96	1080.49	1646.97	691.308	808.276	704.72	1452.25	586.697	764.954	676.928	1427.6	568.667	703.45
11.79_851.4783	11.79	851.478	786.712	826.345	695.029	472.517	685.527	741.166	671.895	416.235	639.281	703.317	597.532	410.174	685.255	757.492	589.534	656.357	647.026	743.507	492.204	591.619	562.698	646.947	468.215	578.06	1010.17	856.213	349.183	503.747	1031.16	743.009	392.817	445.267	847.645	747.984	354.245	450.776	493.102	345.271	561.819	400.589	408.088	291.062	511.468	413.243	424.664	259.529	482.005
4.22_853.1980	4.22	853.198	0	0	0	0	0	0	0	0	0	0	0	0	252.358	215.28	230.123	237.903	269.069	227.624	234.391	247.125	260.753	257.113	216.41	265.281	277.912	273.407	288.818	249.626	300.93	316.84	312.573	262.688	302.533	313.838	311.701	279.129	286.549	280.67	212.809	270.038	313.834	283.112	234.297	284.334	319.706	329.755	252.694
4.00_855.1866	4	855.187	195.169	231.125	231.518	227.33	225.356	231.956	237.056	225.655	212.874	234.873	234.925	206.842	235.206	246.828	214.496	265.196	241.572	254.486	229.592	268.572	239.562	264.406	219.876	283.921	247.729	274.282	246.369	206.589	257.02	257.888	272.717	230.683	249.036	286.698	279.451	242.999	307.433	297.627	249.496	277.651	310.668	313.227	259.916	283.488	290.03	296.76	270.491
9.91_855.4731	9.91	855.473	65.7218	131.032	152.542	83.7453	65.7455	140.771	191.017	93.0143	67.893	133.872	187.319	81.2173	122.468	108.425	132.941	108.635	117.68	128.868	140.816	113.998	99.1778	135.74	124.203	93.2299	303.64	114.016	91.4429	137.354	295.312	106.793	106.76	154.613	310.521	118.684	109.058	154.655	94.6265	43.4639	49.1517	35.5492	91.3857	56.9204	49.6251	43.2082	83.0266	45.3466	54.1055
10.16_855.4741	10.16	855.474	112.329	218.874	327.253	164.343	116.11	245.778	359.49	179.816	107.047	194.178	357.224	175.787	200.52	232.935	262.88	217.536	207.96	213.168	298.586	192.734	192.865	222.429	251.026	213.022	562.999	228.697	179.389	269.738	497.41	202.482	192.764	305.685	534.064	240.135	180.776	307.084	174.594	68.0583	94.1964	32.9425	97.9494	73.8145	86.2355	61.3538	147.746	81.9934	94.8719
11.95_855.5079	11.95	855.508	149.645	105.237	93.5455	454.11	544.563	147.867	232.392	407.998	534.438	177.062	129.341	356.312	358.806	132.348	522.245	349.771	359.154	176.004	424.286	342.88	93.0119	557.02	372.812	315.811	141.622	455.031	461.206	631.087	529.601	376.791	292.051	161.032	453.139	386.058	38.1597	173.313	288.703	362.326	91.6926	344.29	316.415	284.355	355.828	348.435	339.235	298.147	282.113
5.94_857.2497	5.94	857.25	333.918	353.914	91.9885	185.26	361.341	161.461	281.771	89.6609	372.021	364.205	122.356	213.208	85.9043	98.5153	64.222	90.7158	76.7826	112.913	53.6767	132.312	64.27	224.103	71.6406	115.196	69.9238	185.832	85.5573	109.734	70.1588	178.077	101.188	93.8055	69.4015	65.2179	302.375	99.1406	132.287	157.022	147.046	292.341	153.499	373.5	132.519	315.069	376.942	160.126	152.677
11.61_865.4399	11.61	865.44	281.023	449.925	354.987	385.266	258.724	414.605	353.096	323.622	288.67	386.122	365.197	307.49	295.977	343.044	542.404	377.374	330.608	299.376	500.019	324.442	304.257	272.748	512.656	323.185	967.025	490.707	220.947	346.073	862.523	476.017	242.217	293.611	839.331	447.131	232.742	263.204	298.937	0	0	0	278.106	122.395	0	118.831	262.696	0	0
5.42_866.2366	5.42	866.237	0	0	0	0	0.738746	0	0	0	0	3.14184	0	0	191.25	140.024	171.093	193.365	185.951	162.639	172.075	207.93	181.859	170.245	163.24	223.506	328.534	324.135	342.473	184.367	285.389	336.071	398.918	187.661	304.043	339.545	354.405	207.492	330.285	347.418	190.952	267.346	356.795	368.559	174.56	276.009	332.682	343.593	178.943
4.01_871.1586	4.01	871.159	343.467	395.666	357.029	361.719	323.19	331.353	318.271	328.144	282.9	314.345	297.987	302.983	329.891	385.521	336.191	400.337	300.419	339.135	320.002	332.2	290.963	333.722	256.947	328.912	358.879	392.272	375.775	382.439	329.87	347.27	357.306	286.796	319.877	342.236	328.782	299.046	453.586	497.354	413.674	441.713	390.473	399.656	338.566	384.778	374.51	363.684	324.924
11.13_875.4442	11.13	875.444	0	0	0	0	51.4648	188.196	319.63	0	0	61.5811	0	0	36.0545	0	0	0	0	316.395	0	125.853	24.0042	307.042	0	32.3871	0	0	0	0	0	531.938	247.793	0	0	493.893	0	67.8087	0	0	0	0	14.029	0	96.264	131.338	0	20.4135	0
11.58_875.4641	11.58	875.464	199.855	172.682	276.042	245.187	196.253	0	233.987	242.286	96.9964	169.931	248.173	233.475	149.937	4.12848	163.491	72.3428	153.062	226.844	102.503	20.9069	109.662	104.861	128.964	0	159.306	207.536	20.8145	194.036	165.907	194.475	88.6334	8.63941	0	223.25	184.464	179.766	340.416	424.895	431.652	377.847	298.691	407.881	0	185.056	318.406	426.526	0
11.36_877.4694	11.36	877.469	201.827	325.906	248.249	251.361	216.355	320.609	324.86	217.753	202.824	348.342	301.151	261.412	258.265	240.398	346.595	263.641	273.769	228.241	365.667	264.402	248.149	248.721	383.562	291.372	591.378	336.33	178.886	215.057	631.688	317.174	183.352	246.399	578.787	314.618	178.148	232.272	201.18	61.4466	98.8721	87.9781	214.076	66.6607	102.965	100.576	211.294	71.4028	109.973
11.36_887.4390	11.36	887.439	452.238	728.168	655.06	554.65	384.8	610.759	545.965	519.302	381.251	557.935	575.848	457.39	599.258	540.993	789.72	638.657	555.996	501.752	710.926	494.606	502.723	436.818	632.271	508.715	1104.64	715.263	458.451	527.492	993.236	658.898	412.079	466.783	965.683	587.324	397.949	442.56	525.648	207.917	249.538	241.318	431.436	178.364	222.76	209.858	430.175	158.253	196.199
11.61_887.4626	11.61	887.463	0	0	0	0	0	0	0	0	0	0	0	0	0	0	0	0	0	0	0	0	0	0	0	0	0	0	0	0	0	0	0	0	0	0	0	0	0	408.144	360.289	391.735	0	351.777	0	361.886	0	340.447	327.134
4.94_890.2285	4.94	890.229	0	0	0	0	0	0	0	0	2.18906	0	0	0	361.286	336.09	252.884	415.75	398.2	332.722	282.288	411.23	373.353	336.135	270.044	447.091	332.668	329.086	446.85	361.241	337.469	354.213	495.197	408.829	323.01	330.496	538.683	356.517	539.446	515.448	351.334	490.15	491.401	513.22	393.843	487.209	484.119	554.209	373.835
5.23_893.1770	5.23	893.177	0	0	7.65215	0	0	0	6.05018	0	0	0	6.33432	0	162.273	147.952	135.332	156.128	170.08	161.407	133.988	165.966	152.703	156.821	139.175	160.157	90.9132	45.5603	160.028	124.942	80.8985	47.6571	179.507	136.213	78.8764	45.8548	170.951	120.968	62.4041	4.69519	7.50904	0	61.0245	2.52345	8.40515	0	53.5638	3.7463	8.60088
0.82_895.0689	0.82	895.069	0	0	0	0	0	159.793	0	0	0	0	0	0	0	0	0	0	0	0	0	0	0	0	0	0	0	0	0	0	0	0	0	0	0	0	0	0	0	0	0	0	0	0	0	0	0	0	0
3.25_895.1128	3.25	895.113	0	208.942	0	0	140.08	233.056	137.162	179.001	137.668	240.816	0	182.387	293.025	313.895	330.738	393.742	325.089	351.546	326.038	402.733	327.052	372.419	355.392	468.632	432.926	621.09	799.606	297.859	451.69	608.664	1014.52	364.984	466.074	640.635	1002.8	374.939	426.975	336.382	218.421	337.586	427.541	384.123	238.756	382.26	426.739	431.972	223.077
4.94_901.2195	4.94	901.22	0	0	0	0	0	0	0	0	0	0	0	0	168.933	144.448	104.138	143.419	144.312	139.247	124.792	158.25	155.79	143.7	120.413	181.512	150.27	144.512	170.504	148.089	134.107	133.774	178.139	155.919	137.222	133.673	181.983	144.756	200.293	212.271	166.366	200.351	203.848	199.598	151.313	202.196	200.01	182.709	142.321
3.24_912.1394	3.24	912.139	0	0	0	0	0	0	0	0	0	0	0	0	0	0	0	0	0	0	0	92.2008	0	83.0564	0	0	0	0	160.476	0	0	133.746	208.418	0	0	119.915	198.124	75.2897	0	0	0	0	0	88.7564	0	0	0	0	0
11.88_915.4693	11.88	915.469	98.6577	144.631	134.938	134.715	88.9887	155.105	128.978	109.628	79.6251	130.757	119.041	111.048	116.98	104.295	164.178	106.31	91.5587	87.1452	141.903	93.1424	88.0811	93.5793	124.553	87.6997	264.411	165.458	68.0569	101.343	229.438	141.974	75.9627	110.519	214.559	117.629	70.072	92.6299	149.419	0	82.8343	63.2629	120.192	36.2587	64.3514	74.3272	108.453	37.3341	53.0647
3.26_917.0948	3.26	917.095	665.232	1095.12	716.303	895.77	748.833	1154.02	743.869	952.093	775.87	1171.87	833.243	912.09	1468.04	1527.74	1566.83	1847.65	1505.52	1576.6	1642.25	1938.3	1510.33	1629.91	1592.9	1920.45	1913.07	2537.62	3045.15	1558.84	1967.29	2561.58	3454.4	1642.33	1995.9	2595.87	3448.61	1716.12	1821.84	1669.18	1158.22	1618.99	1905.67	1787.62	1187.9	1708.82	1780.33	1818.59	1161.65
4.53_925.2111	4.53	925.211	0	0	0	0	0	0	0	0	0	0	0	0	215.278	173.721	154.241	212.309	205.581	180.486	163.471	231.51	221.704	194.038	158.28	213.288	165.355	165.188	213.56	162.882	186.918	160.542	223.902	177.9	184.797	161.333	245.56	187.971	206.624	212.134	148.585	182.347	213.391	217.317	143.267	189.815	210.101	211.377	170.986
4.54_925.7131	4.54	925.713	0	0	0	0	0	0	0	0	0	0	0	0	0	161.915	124.481	204.549	0	0	0	241.646	204.674	0	136.211	0	0	148.656	0	162.862	0	0	199.793	154.233	145.529	173.644	209.179	0	0	190.916	121.078	167.614	0	199.161	0	175.47	193.512	0	0
3.25_940.1705	3.25	940.17	0	224.291	0	0	125.188	203.19	0	0	122.974	197.196	0	160.4	298.551	297.215	273.269	366.172	280.694	288.79	283.111	358.323	250.723	295.688	277.55	362.54	381.782	467.374	580.299	292.944	356.201	454.014	625.8	310.738	358.33	453.183	606.131	292.528	370.833	348.8	211.544	327.713	344.894	342.304	203.346	332.498	311.021	346.901	196.978
10.55_941.4744	10.55	941.474	89.1601	0	193.307	142.78	94.944	0	196.006	119.667	86.334	0	201.128	114.488	146.639	156.769	227.266	148.483	154.07	158.976	217.735	140.921	142.797	136.815	192.784	119.053	360.261	189.756	124.462	180.111	337.893	200.14	116.288	170.361	373.293	183.762	109.184	180.922	145.452	70.7576	57.4738	57.5683	151.119	70.6367	66.0629	60.2931	147.836	55.251	62.3381
6.22_943.1001	6.22	943.1	112.698	100.457	58.7887	18.0751	138.984	109.539	61.8632	16.8891	126.327	111.694	72.0124	12.2637	125.773	17.8333	45.3131	51.4357	126.546	10.9998	52.026	64.9335	120.322	14.9616	47.2886	58.4736	124.264	188.307	217.71	59.4804	121.516	165.636	277.83	46.7132	112.652	180.352	255.424	56.2739	144.213	86.0034	66.286	51.8889	137.905	111.398	70.2686	66.0896	132.953	99.8282	64.6517
11.72_943.4888	11.72	943.489	527.351	462.065	728.037	462.356	441.052	382.368	605.66	361.539	408.263	322.073	559.147	349.756	446.73	564.206	397.882	408.765	428.402	490.91	368.48	158.249	328.281	445.8	309.224	342.633	625.416	491.379	370.446	614.819	542.939	416.348	391.948	490.256	513.603	382.557	317.696	476.989	481.225	275.082	479.411	485.692	429.189	485.176	421.775	409.742	390.296	451.584	346.554
5.53_947.2445	5.53	947.245	0	2.35299	0	38.5486	0	0	0	35.9334	0	0	0	40.3148	138.644	139.241	100.127	155.101	136.553	139.538	112.446	162.485	134.922	147.255	115.303	173.157	110.29	198.988	203.947	106.408	118.423	175.746	215.009	107.113	132.631	170.604	220.385	105.308	224.725	211.433	205.161	243.31	241.351	233.145	180.497	240.049	206.265	214.162	185.61
11.31_953.5460	11.31	953.546	0	4298.87	5768.03	4225.24	1708.22	950.493	1888.43	2900.91	181.559	939.431	1254.57	622.816	1083.51	7080.02	1205.14	3679.07	509.387	1924.84	943.005	931.076	661.062	1674.53	953.768	828.04	1662	1722.63	536.519	6174.41	1202.79	491.145	0	5611.79	939.387	446.407	0	3178.85	1067.34	0	292.909	0	416.791	4320.32	2825.16	3155.66	178.554	3396	2334.22
5.03_955.1339	5.03	955.134	375.108	586.953	381.568	411.163	420.469	644.482	456.497	429.965	404.278	672.368	464.671	417.261	546.078	591.18	498.306	714.566	614.96	608.608	560.761	728.304	611.36	649.221	531.023	765.71	778.498	776.854	1156.58	754.785	825.044	841.94	1382.36	823.781	855.867	792.9	1363.88	862.016	766.433	670.52	401.148	445.302	789.259	769.684	426.817	507.006	803.493	806.693	442.545
10.22_957.4696	10.22	957.47	82.6616	101.787	136.447	88.1184	97.5399	93.6134	145.838	92.1894	70.3375	83.368	159.741	70.2939	121.51	102.637	142.677	117.563	106.893	113.094	149.19	109.162	111.096	102.543	126.072	106.1	235.364	107.153	98.6841	129.755	224.214	99.2634	95.4952	119.277	236.006	103.422	95.3667	126.124	93.506	53.03	59.5578	49.0195	90.3472	49.6494	60.795	43.4279	80.4403	57.8748	61.8135
11.21_963.5302	11.21	963.53	46.7753	83.0988	71.8282	75.0147	52.5227	93.0335	65.0833	67.8204	50.4374	112.688	78.1044	63.9554	59.5076	54.8582	95.3206	88.3537	62.4735	56.5061	97.2003	88.8791	52.6736	64.5916	85.077	77.9846	224.098	102.492	43.4809	58.7794	206.991	100.25	57.0645	57.8044	199.49	96.3123	55.6371	59.6113	86.4841	25.3216	33.5869	23.6708	81.7935	18.7933	33.0758	28.5334	71.4911	26.9184	29.3925
6.22_965.0808	6.22	965.081	86.2164	70.3192	46.2815	9.55627	89.2635	72.5383	44.6393	11.7732	87.129	80.9895	48.8636	10.8659	78.9539	0	31.2702	40.9329	86.4904	9.16924	31.9079	42.3251	89.9766	8.83023	36.5776	41.0173	73.8192	118.299	133.28	33.2293	81.3497	122.886	160.753	39.6091	82.7654	113.54	177.032	34.8774	84.5352	60.2714	39.2276	33.8954	91.809	65.7967	51.205	45.3527	89.8947	58.0078	49.6478
4.94_967.2431	4.94	967.243	0	0	0	0	0	0	0	0	0	0	0	0	82.7014	92.8265	101.128	141.774	91.3596	81.0249	110.087	122.232	74.7691	84.2238	100.457	128.661	111.449	241.356	194.237	72.3263	101.472	248.131	204.674	78.6128	114.128	224.963	195.512	81.5181	98.0083	99.0388	93.3649	108.539	103.82	107.153	90.6515	103.363	86.2688	119.504	89.3985
4.95_967.7432	4.95	967.743	0	0	0	0	0	0	0	0	0	0	0	0	85.0461	80.7302	93.8638	126.051	84.4406	92.4779	111.193	113.767	86.629	80.475	100.22	120.515	111.031	229.824	175.374	68.7024	107.192	242.906	190.403	69.4327	103.935	239.532	187.711	77.8114	105.219	103.413	81.9441	96.4763	91.8895	99.1655	84.5707	95.8635	88.879	108.499	80.3488
5.03_977.1157	5.03	977.116	1020.06	1555.28	1138.98	1129.58	1073.76	1598.38	1190.09	1141.48	1093.82	1618.85	1248.74	1159.51	1401.71	1378.29	1331.8	1639.48	1484.51	1500.76	1434.77	1750.51	1506.73	1572.89	1329.8	1776.36	1862.57	1825.73	2331.42	1790.48	1915.7	1887.92	2634.48	1856.96	1944.73	1852.23	2604.17	1992.54	1774.03	1642.32	1092.44	1156.91	1837.04	1696.66	1093.33	1233.79	1830.31	1772.31	1124.61
4.16_977.1160	4.16	977.116	118.872	0	105.134	120.803	133.103	161.888	122.509	122.295	126.032	156.228	124.322	130.023	174.035	158.103	153.989	221.645	190.607	168.796	195.089	234.927	183.347	171.925	162.459	239.195	369.041	253.443	382.044	233.186	383.409	257.79	462.756	228.647	373.34	264.16	456.327	260.428	234.152	218.837	87.8074	0	244.107	223.883	92.4248	143.585	238.295	240.006	96.207
2.61_979.1637	2.61	979.164	30.3869	100.855	37.7411	37.1537	0	96.3806	0	27.075	0	105.622	0	0	20.1555	0	43.2927	53.064	15.9253	37.1882	44.8483	0	14.4033	45.5889	0	0	15.8199	25.1465	57.6748	0	19.2677	0	0	26.2596	20.2587	0	0	0	33.7486	0	22.1364	69.476	0	81.9622	0	0	0	96.6539	25.7492
10.74_981.5046	10.74	981.505	145.498	298.733	229.757	272.508	141.969	281.748	244.393	231.411	138.078	271.714	229.29	233.047	313.467	250.707	453.969	307.248	327.376	221.552	469.475	290.501	298.828	230.858	445.073	293.731	877.4	319.859	210.548	231.994	896.74	302.551	213.738	233.48	876.337	316.59	216.889	237.124	191.211	29.2641	49.9161	48.5391	192.466	31.266	46.5288	45.4986	184.575	52.2001	48.441
5.00_983.1149	5	983.115	97.0129	0	92.8486	0	103.828	121.216	107.309	69.3977	104.793	120.339	97.4423	74.5327	91.2626	100.37	61.2162	123.19	105.848	106.14	61.4517	127.921	94.5316	108.608	69.3976	108.523	51.8969	85.2838	79.7926	0	58.987	72.4762	95.674	67.2162	53.8846	75.0508	99.9469	67.9195	133.91	0	121.286	0	136.365	150.357	122.731	135.317	132.449	151.903	122.228
3.56_985.2122	3.56	985.212	114.217	159.347	0	151.352	120.283	141.787	107.687	135.748	133.114	160.017	129.763	135.511	114.355	128.924	133.518	190.012	133.889	106.43	144.313	171.139	133.769	121.888	126.963	202.47	147.224	127.461	179.89	0	182.84	107.064	197.478	90.4362	162.062	90.6256	188.115	88.4947	193.908	257.253	151.542	239.383	186.231	200.91	143.483	192.492	185.384	205.828	163.004
5.76_989.1641	5.76	989.164	0	0	0	0	42.64	0	38.8311	0	33.6936	46.5708	38.8644	29.6191	78.3564	0	0	0	71.8014	79.8878	58.5318	84.8455	0	78.4785	54.1918	88.1962	0	183.978	200.439	0	73.761	175.064	271.541	0	79.15	168.78	263.072	113.573	404.641	418.39	336.064	358.851	407.489	439.113	316.066	383.109	403.781	418.716	320.082
5.03_1000.1915	5.03	1000.19	217.121	327.289	232.751	243.261	202.902	317.825	223.952	251.707	206.393	304.508	231.756	220.312	312.231	295.017	276.382	357.407	292.688	332.78	275.57	376.183	291.987	323.637	263.525	351.625	386.128	396.498	483.68	420.135	390.13	372.395	517.592	388.324	359.12	357.502	514.117	369.81	406.464	398.551	216.452	265.146	361.758	367.458	212.562	268.592	361.842	361.523	220.679
3.56_1007.1942	3.56	1007.19	367.934	484.868	379.182	445.644	416.727	519.036	458.195	458.389	431.347	509.955	462.682	490.019	474.37	426.813	477.707	606.189	519.296	428.609	539.711	657.776	511.46	475.678	499.376	647.289	591.94	464.277	710.061	392.181	620.49	473.916	856.36	399.911	646.674	531.11	807.996	450.796	690.514	726.985	532.852	667.683	738.821	713.878	501.648	706.573	769.149	798.525	565.015
11.21_1009.5364	11.21	1009.54	1099.06	1913.63	1644.53	1535.21	1066.71	1861.47	1573.38	1460.45	961.257	1752.96	1654.41	1446.33	1429.8	1339.4	2322.31	1488.4	1508.53	1301.45	2343.26	1414.7	1343.17	1287.45	2117	1356.46	4603.22	2309.68	1083.61	1377.62	4572.94	2257.01	1072.46	1278.21	4451.67	2133.87	1070.06	1339.48	2015.82	489.388	622.477	625.526	1782	451.671	625.201	567.608	1840.8	435.879	617.409
5.76_1011.1463	5.76	1011.15	0	171.423	0	0	131.267	199.906	142.32	102.721	128.575	188.873	142.339	109.16	266.79	245.798	196.327	313.375	263.855	276.176	202.448	300.307	264.581	246.246	201.757	299.688	249.55	579.965	627.276	343.182	263.184	573.843	761.956	398.229	267.215	564.992	764.429	362.353	1085.07	1178.12	996.187	1134.94	1103.65	1190.52	979.137	1082.99	1088.56	1190.67	970.65
11.43_1011.5525	11.43	1011.55	51.3212	111.029	136.117	80.5911	33.0445	112.942	0	74.8704	0	90.7138	126.29	52.2317	79.2752	95.7077	114.052	65.6914	82.8136	107.821	147.446	77.1409	81.2262	0	97.7485	59.6183	237.902	107.907	45.7412	147.638	211.466	91.2016	60.7324	137.784	230.115	70.593	53.2955	158.195	81.6098	52.8538	46.0331	43.9194	88.1949	0	44.9942	33.8296	72.8541	0	62.051
11.23_1025.5299	11.23	1025.53	85.4642	142.117	193.314	111.894	87.43	140.861	157.978	109.997	76.9708	0	174.079	0	126.818	144.983	188.693	135.443	119.966	135.401	177.595	124.745	110.794	148.073	154.048	0	279.468	0	129.939	182.371	284.182	181.597	0	144	273.534	174.619	0	169.316	148.567	86.8361	78.4539	61.7858	121.86	59.8504	71.0015	59.154	0	68.6618	0
11.45_1031.5761	11.45	1031.58	243.688	27.9507	3.89298	0	0	231.472	252.563	2.73051	23.8147	224.238	291.426	335.148	3.77365	0	32.0448	0	0	0	0	13.6293	26.0858	0	0	0	54.8537	28.2496	4.99174	0	6.23166	160.478	0	0	0	4.78929	0	0	8.31306	5.4036	0	35.0245	221.5	21.1234	32.0411	31.8051	227.782	45.3931	22.1466
5.76_1034.2217	5.76	1034.22	0	0	0	0	19.3713	0	16.9243	0	15.1184	32.5718	23.7439	18.7783	43.8124	0	38.8141	0	52.0301	0	36.1497	59.2505	41.8974	45.0654	29.1749	53.8487	0	0	112.266	0	47.5645	91.9458	123.347	0	44.2231	96.8419	126.947	65.9694	208.235	262.834	190.617	237.692	209.942	226.733	180.411	215.966	211.316	211.24	170.998
5.53_1041.2094	5.53	1041.21	332.342	394.08	271.137	271.937	361.438	423.919	264.584	292.386	335.751	398.958	269.878	289.675	211.08	224.188	165.699	301.595	244.377	231.904	190.321	367.935	228.9	252.139	189.776	349.012	99.6277	280.649	283.971	88.8124	102.99	285.532	310.08	104.734	105.776	270.514	316.737	103.93	372.112	406.586	306.309	432.42	352.634	450.496	314.771	495.512	346.696	467.129	299.457
11.63_1041.5634	11.63	1041.56	154.921	184.431	160.173	100.74	143.023	166.563	144.287	101.029	133.572	149.077	122.883	96.1609	135.812	144.388	121.127	136.573	127.108	108.614	115.263	118.56	114.912	113.781	120.028	107.534	278.641	222.132	89.4882	99.774	277.896	210.434	80.6385	102.132	228.838	182.164	74.5521	92.1626	103.069	96.9785	124.65	107.393	109.778	68.1815	107.296	96.46	111.604	78.2405	114.923
0.83_1048.1894	0.83	1048.19	0	0	0	0	0	160.452	0	0	0	255.377	0	0	0	0	0	0	0	0	0	0	0	0	0	0	0	0	0	0	0	0	0	0	0	0	0	0	0	0	0	0	0	0	0	0	0	0	0
5.53_1057.1777	5.53	1057.18	167.103	180.268	131.661	139.331	177.86	193.278	147.702	138.053	164.687	206.946	149.689	151.965	100.352	121.656	94.6348	202.241	136.023	127.588	102.025	184.959	133.568	126.731	104.934	182.699	56.7352	154.153	134.98	50.0806	58.3418	138.211	171.191	62.5649	56.9835	157.991	184.958	53.7773	184.424	212.231	161.282	219.869	195.493	217.797	177.011	225.308	193.55	240.107	174.589
5.53_1063.1919	5.53	1063.19	251.491	258.834	234.321	220.053	270.521	303.942	249.524	210.042	256.984	274.352	258.187	237.524	199.55	210.696	134.695	275.969	176.081	219.593	184.346	250.372	157.322	235.357	154.202	268.27	113.43	215.226	212.109	104.708	118.136	237.322	240.713	97.1279	92.6895	230.938	234.422	106.891	251.39	292.692	220.194	258.15	255.961	321.199	249.965	286.108	265.845	306.825	244.89
5.01_1071.2205	5.01	1071.22	0	0	0	0	0	0	0	2.47778	0	0	0	5.78449	397.72	278.685	309.485	399.107	498.933	441.864	383.851	632.236	520.903	511.984	375.433	672.636	488.688	482.925	889.773	302.542	639.579	716.184	1461.42	560.232	681.942	833.42	1602.92	652.903	740.317	449.418	297.673	318.619	943.305	807.505	459.829	576.492	1033.9	895.589	528.221
4.99_1074.2203	4.99	1074.22	1.41648	0	0	0	0	0	0	0	0	0	0	2.87028	293.527	218.331	176.618	308.175	368.724	342.671	251.198	447.346	349.718	383.019	225.777	465.11	206.844	259.58	399.638	0	246.86	346.233	581.415	263.225	272.087	401.419	605.816	295.27	532.714	395.093	355.474	362.769	661.549	617.231	473.036	543.902	669.208	667.265	501.24
11.21_1077.5219	11.21	1077.52	132.834	216.561	199.199	192.633	111.78	193.135	169.23	161.944	105.763	190.241	164.339	156.269	179.565	161.291	266.183	166.957	159.018	150.252	234.852	136.441	146.433	139.544	198.471	148.999	474.87	270.609	119.487	159.99	451.274	250.923	119.456	124.504	423.397	227.259	111.29	128.795	236.145	59.5128	78.6369	75.4276	193.809	55.1042	76.8779	63.8548	207.933	46.6593	56.0985
5.05_1101.2314	5.05	1101.23	0	0	0	15.3601	0	0	0	19.0359	0	0	0	13.782	874.547	1093.9	675.63	1162.01	798.836	814.271	625.518	905.958	756.022	782.087	579.114	883.774	812.651	857.4	1021.17	1005.71	686.734	722.323	951.526	784.787	689.856	615	889.542	740.963	1097.51	1293.02	770.772	1006.69	859.203	989.958	623.326	847.65	838.763	943.418	612.316
3.56_1114.3637	3.56	1114.36	213.25	191.264	207.557	173.803	225.528	331.191	274.316	250.243	227.816	334.521	274.645	250.744	341.367	205.067	372.685	326.306	365.669	356.622	410.646	470.828	359.413	360.04	419.545	466.462	522.132	391.711	762.389	156.833	602.69	588.498	1171.51	366.321	572.38	646.889	1150.18	408.202	712.821	293.4	333.993	291.38	862.385	805.536	381.73	703.953	848.381	846.78	374.047
5.42_1155.3183	5.42	1155.32	0	0	0	0	0	0	0	0	0	0	0	0	429.832	365.998	406.435	515.356	464.479	383.65	386.329	523.585	462.264	404.295	386.116	533.523	707.865	825.563	767.465	426.989	696.345	781.27	920.445	410.941	707.952	793.051	924.534	453.62	805.731	803.427	476.199	671.256	766.521	854.781	460.868	704.821	813.028	819.019	439.08
6.12_1179.2811	6.12	1179.28	0	0	0	0	0	0	0	0	0	0	0	0	232.321	202.474	265.849	296.811	245.386	195.569	302.677	329.439	247.813	215.345	319.221	299.639	298.541	585.775	272.568	173.099	322.006	586.875	314.539	186.227	307.579	605.431	316.203	170.57	248.945	302.404	179.969	168.948	258.286	326.993	166.869	184.672	251.96	328.974	175.822
6.91_1183.3487	6.91	1183.35	173.543	192.513	172.827	193.556	187.049	209.465	208.51	205.662	191.902	216.984	205.713	214.428	184.874	193.399	139.529	233.306	146.997	210.406	148.179	236.772	147.187	221.47	136.265	252.379	158.708	257.514	222.711	93.7168	171.171	283.812	267.353	120.77	155.291	255.709	278.301	103.722	416.77	399.804	251.728	308.2	403.602	451.338	264.24	349.329	383.502	415.846	245.417
4.95_1187.3082	4.95	1187.31	0	0	0	0	0	0	0	0	0	0	0	0	1418.58	1278.67	1030.37	1628.29	1500.14	1355.96	1067.45	1641.06	1442.04	1451.2	1020.88	1625.57	1390.72	1406.36	1760.29	1376.61	1394.68	1449.17	2087.72	1393.83	1379.33	1453.52	2100.1	1504.24	2090.58	2130.14	1429.84	1912.96	1997.16	2104.5	1433.91	1933.41	2075.3	2239.34	1454.05
4.95_1198.8002	4.95	1198.8	0	0	0	0	0	0	0	0	0	0	0	0	109.297	108.758	81.078	141.739	120.374	110.073	82.0748	148.512	119.735	109.975	85.9698	141.863	99.5753	114.291	137.829	92.4672	110.346	88.182	157.218	111.469	123.824	108.845	164.094	120.974	168.541	161.972	118.998	163.178	163.889	166.21	112.201	163.538	185.767	194.331	118.835
6.91_1205.3292	6.91	1205.33	138.631	159.042	139.104	158.535	145.457	162.018	154.535	152.112	142.601	159.67	145.391	161.55	124.803	150.833	103.307	181.433	133.103	162.325	105.237	192.061	108.932	150.076	107.473	183.324	128.097	194.487	172.811	75.278	115.881	208.017	205.355	92.0008	123.223	199.674	195.009	73.3369	320.808	302.215	203.726	257.299	294.741	316.824	200.221	253.204	292.884	331.788	196.158
4.00_1211.2732	4	1211.27	104.709	138.777	132.156	109.446	97.5551	134.703	108.438	99.917	93.4224	113.279	103.648	95.0295	128.774	139.671	117.264	156.919	105.473	121.204	102.946	140.382	103.812	118.257	97.0754	129.56	127.092	177.62	164.387	119.202	106.755	136.182	172.072	103.633	117.469	126.424	150.373	91.3671	197.877	219.784	153.816	186.286	166.524	168.08	126.113	160.238	166.011	161.855	113.765
4.21_1217.2779	4.21	1217.28	0	0	0	0	0	0	0	0	0	0	0	0	72.8016	95.7716	61.2557	117.764	72.1399	76.6902	58.4614	73.8366	63.2579	59.5112	54.9017	66.1488	137.16	141.311	151.479	164.257	114.856	104.323	131.706	83.3648	101.336	77.9343	125.439	84.3388	122.097	163.344	72.6596	107.134	83.7703	108.844	47.1461	72.5706	92.0725	98.5366	0
4.53_1219.2983	4.53	1219.3	0	0	0	0	0	0	0	0	0	0	0	0	2872.55	2570.48	1784.26	3197.08	3176.38	2652.88	1934.65	3225.71	3026.39	2694.43	1844.64	3268.58	2220.36	2340.85	2931.12	2332.88	2365.99	2351.34	3539.69	2401.92	2446.75	2430.53	3520.97	2505.49	3007.82	2996	2042.04	2742.33	3081.63	3194.72	1976.28	2965.99	3074.7	3279.79	2078.8
4.53_1230.2891	4.53	1230.29	0	0	0	0	0.421451	0	0	2.10582	0	0	0	0	0	0	0	140.107	148.302	134.198	100.186	165.961	0	131.141	0	163.755	114.007	107.604	136.037	0	103.837	112.046	0	105.049	0	117.913	174.656	126.173	143.008	145.931	93.2695	0	140.292	154.087	99.8936	135.867	153.216	154.47	101.796
4.53_1230.7887	4.53	1230.79	0	0	0	0	0	0	0	0	0	0	0	0.577938	175.684	151.82	99.1875	171.095	172.2	141.595	105.158	180.718	173.153	171.092	106.843	168.508	140.594	120.361	167.264	124.856	133.87	130.717	186.752	137.111	140.236	112.672	202.365	146.37	174.201	178.229	118.488	149.797	167.911	184.994	107.134	175.431	171.669	199.951	119.669
4.53_1241.2795	4.53	1241.28	0	0	0	0	0	0	0	0	0	0	0	0	316.859	279.269	215.282	351.534	302.059	300.17	211.249	322.557	309.127	301.175	221.285	320.577	258.412	268.76	305.916	263.611	252.072	262.201	337.606	269.654	258.286	259.556	353.134	271.296	318.859	336.753	249.638	303.591	311.549	327.639	237.685	313.5	311.952	325.135	224.058
4.95_1255.2939	4.95	1255.29	0	0	0	0	0	0	0	0	0	0	0	0	112.929	125.824	85.8422	142.611	137.489	123.307	115.401	137.917	119.719	126.5	106.657	151.663	129.648	129.72	144.942	118.824	121.313	115.396	170.209	133.895	103.92	123.707	163.241	130.224	170.026	167.726	132.943	160.703	159.465	160.343	132.409	175.695	151.619	174.578	139.717
4.94_1297.3460	4.94	1297.35	0	0	0	0	0	0	0	0	0	0	0	0	89.6998	96.8301	102.476	114.1	55.8017	76.5911	83.8221	100.247	51.8568	43.0909	92.4025	98.2407	114.475	219.347	215.323	78.7875	78.7043	192.323	143.752	63.0092	47.4487	164.243	155.934	42.6337	104.954	117.64	76.1849	110.409	65.6806	97.4438	66.7266	96.1803	38.7265	53.9377	53.0168
4.44_1341.3353	4.44	1341.34	0	0	0	0	0	0	0	0	0	0	0	0.065221	86.0568	91.0441	121.627	127.698	83.281	77.7111	116.978	122.265	88.8312	71.7345	110.807	128.7	129.188	228.814	203.009	80.8531	124.164	222.675	235.56	78.1264	123.551	226.7	238.655	76.6871	108.815	115.804	104.809	117.376	0	132.69	82.3386	133.024	99.8796	111.281	100.014
4.95_1341.3346	4.95	1341.34	7.18594	0	0	0	0	0	0	0	0	0	0	0	285.062	295.442	392.139	462.025	307.637	317.507	402.076	431.196	300.093	326.378	384.772	439.438	394.611	872.262	679.123	256.555	430.09	855.508	729.566	258.943	394.226	877.322	722.327	251.595	326.371	347.44	297.473	349.333	328.259	339.816	313.768	346.274	326.32	369.638	314.295
5.53_1403.2704	5.53	1403.27	102.218	126.386	82.3179	94.8358	111.563	153.264	93.0614	95.1665	107.083	143.118	84.77	94.2794	68.8358	73.8302	59.3555	117.97	76.2123	85.8842	54.1493	120.004	76.6104	79.9205	52.9043	117.595	28.0189	80.9508	88.9995	23.8502	31.1396	86.067	120.334	26.3641	32.8596	86.6893	107.06	33.9216	115.81	132.719	104.517	153.21	115.987	158.129	103.241	146.712	112.232	141.211	101.931
4.94_1484.8885	4.94	1484.89	0	0	0	0	0	0	0	0	0	0	0	0	106.922	90.0428	54.7804	134.291	103.627	97.3778	54.9215	122.718	110.626	104.006	62.0928	139.01	109.046	94.3804	144.245	99.2645	104.986	107.644	186.135	109.636	96.2225	83.7664	215.053	118.117	187.821	185.394	103.816	160.935	195.803	212.251	93.7841	166.312	194.912	194.782	99.8828
11.37_1515.9241	11.37	1515.92	0	0	0	0	170.773	97.4098	117.805	0	155.437	51.2477	92.8782	42.6007	107.586	0	182.945	0	54.7795	104.81	212.133	100.862	0	70.4205	156.352	45.9249	3.76121	0	0	0	47.8828	25.0976	19.1832	36.9018	38.2908	0	11.0078	36.92	0	0	0	0	73.6428	0	8.52103	0	73.4789	22.8074	23.5045
11.36_1593.9077	11.36	1593.91	109.801	278.544	229.897	159.924	103.451	262.323	202.799	145.007	86.0196	216.595	205.242	97.9761	187.546	173.361	407.222	212.74	188.775	148.265	358.744	184.715	174.261	141.161	326.017	179.998	988.367	292.384	91.1236	152.439	887.946	249.74	101.604	129.804	865.597	239.39	97.1068	139.383	123.963	16.8464	28.8252	25.3762	113.029	16.4383	24.3986	16.8043	99.7446	9.16107	24.468
11.36_1661.8937	11.36	1661.89	19.5905	67.5698	48.4139	33.5995	19.8618	48.2835	35.5504	30.4845	14.0446	32.9884	41.8976	21.2534	35.833	30.46	91.1546	52.2362	36.8382	38.5378	71.9331	34.4951	25.7126	25.557	60.1575	27.9902	185.131	56.404	24.3917	36.1973	151.957	38.4764	13.5738	17.2788	116.228	49.5384	18.7864	26.6613	29.8532	3.29823	4.98384	6.13156	20.4313	4.66805	6.17351	0	30.9776	4.65673	0
11.36_1728.0017	11.36	1728	20.4605	102.068	134.479	70.6917	15.5016	101.341	128.559	75.5822	0	98.6116	136.222	34.3042	74.5478	143.294	117.485	100.449	78.0777	115.505	107.545	99.2164	66.7689	142.93	100.894	77.9095	215.448	46.1855	21.4868	146.863	192.938	42.4799	23.6629	122.325	187.292	39.6971	19.6498	115.453	0	22.0299	27.7333	0	17.0066	10.666	17.8978	18.014	9.78563	15.2763	13.1953
[truncated: 17 more columns]
